# Supplementary material for: Psychometric properties of the questionnaire of cognitive and affective empathy in a Portuguese sample
Source: PLoS One. 2018 Jun 1;13(6):e0197755. doi: 10.1371/journal.pone.0197755 (PMC5983521; doi:10.1371/journal.pone.0197755)
Supplement: S1 Dataset — (XLS) [file pone.0197755.s002.xls]

## Sheet: QCAE_PT
ID	Gender	Age	Nationality	Education	QCAE_1	QCAE_2	QCAE_3	QCAE_4	QCAE_5	QCAE_6	QCAE_7	QCAE_8	QCAE_9	QCAE_10	QCAE_11	QCAE_12	QCAE_13	QCAE_14	QCAE_15	QCAE_16	QCAE_17	QCAE_18	QCAE_19	QCAE_20	QCAE_21	QCAE_22	QCAE_23	QCAE_24	QCAE_25	QCAE_26	QCAE_27	QCAE_28	QCAE_29	QCAE_30	QCAE_31	QCAE_1_R	QCAE_2_R	QCAE_17_R	QCAE_29_R
691	1	43	1	5	3	1	3	3	3	3	3	3	3	3	3	3	4	3	4	3	2	3	2	3	3	3	3	4	4	2	2	3	1	3	3	2	4	3	4
584	1	18	1	4	1	2	4	4	4	4	4	4	4	4	3	3	3	3	3	2	4	4	1	4	3	3	3	4	3	3	2	4	2	4	4	4	3	1	3
779	1	18	1	3	3	2	2	3	1	3	3	3	4	2	4	2	2	2	3	3	4	2	2	2	3	3	3	4	2	2	2	2	2	2	2	2	3	1	3
688	1	25	1	5	2	3	3	3	2	3	2	2	2	2	3	2	2	2	3	3	3	3	3	3	3	3	3	3	3	3	3	3	3	2	2	3	2	2	2
66	1	19	1	3	3	1	4	4	4	4	4	4	3	2	4	2	2	4	4	4	3	3	4	4	4	4	3	4	4	4	4	4	1	3	3	2	4	2	4
278	1	18	1	4	3	1	1	4	2	4	4	4	4	4	2	2	3	3	3	3	4	3	4	3	4	4	4	4	4	4	4	2	4	3	3	2	4	1	1
338	1	18	1	4	2	1	4	4	3	3	2	3	3	2	2	1	2	1	3	4	3	3	3	3	4	4	4	4	4	3	4	3	2	3	3	3	4	2	3
70	1	20	1	4	2	4	4	4	4	4	3	2	4	4	2	2	2	3	4	4	3	3	2	3	4	4	3	3	3	4	2	3	4	4	1	3	1	2	1
533	1	21	1	5	3	2	3	3	3	2	3	3	3	4	2	4	3	3	4	2	3	3	2	3	2	3	3	2	2	2	2	3	2	2	3	2	3	2	3
475	1	34	1	4	3	2	2	2	1	3	4	4	4	4	3	4	4	4	4	4	3	2	4	4	4	2	4	4	4	2	4	4	1	4	4	2	3	2	4
109	1	25	1	4	1	2	4	4	3	4	4	4	3	3	4	3	3	3	4	3	3	4	4	4	4	3	4	3	4	4	4	4	1	3	3	4	3	2	4
494	1	19	1	3	3	1	4	4	3	3	4	4	4	4	4	3	4	4	4	3	3	3	4	4	4	3	4	4	4	3	3	4	2	4	4	2	4	2	3
585	1	26	1	4	3	3	2	3	2	1	1	1	2	2	2	2	2	3	3	3	1	3	4	4	3	4	4	4	4	4	4	4	4	1	1	2	2	4	1
524	1	18	1	3	3	1	1	3	1	3	4	4	4	3	3	3	1	1	4	3	3	1	3	3	3	3	3	3	3	3	2	2	1	2	2	2	4	2	4
411	1	44	1	6	2	2	3	2	2	3	3	4	4	3	2	3	3	4	3	3	2	2	3	3	2	3	2	1	2	2	3	3	2	2	2	3	3	3	3
615	1	25	1	5	3	3	3	3	3	3	2	1	1	1	2	2	2	1	3	4	3	3	2	2	2	3	3	3	3	4	3	3	3	1	1	2	2	2	2
38	1	19	1	3	2	3	3	4	4	3	1	2	3	2	2	2	2	3	4	4	3	2	3	4	2	3	3	4	2	2	2	3	3	4	3	3	2	2	2
646	1	18	1	3	1	1	1	2	4	4	3	3	3	4	4	2	3	3	3	4	3	4	4	4	4	4	4	4	3	4	4	4	1	4	3	4	4	2	4
764	1	49	1	6	4	3	3	3	1	2	3	3	4	3	2	3	3	3	4	3	2	2	3	4	3	4	3	2	3	2	2	3	4	3	3	1	2	3	1
152	1	20	1	3	2	4	3	3	4	4	2	2	1	3	2	2	2	2	4	4	2	3	3	3	4	3	4	3	3	3	3	3	4	4	4	3	1	3	1
508	1	20	1	3	1	2	4	4	3	4	3	2	2	4	1	3	2	3	4	3	1	3	3	4	4	4	4	4	3	4	3	4	3	3	2	4	3	4	2
558	1	19	1	3	1	4	4	3	3	3	1	1	3	1	1	1	2	1	2	3	2	4	2	2	4	2	4	3	3	3	3	4	4	3	1	4	1	3	1
43	1	19	1	3	2	2	3	3	3	4	3	3	3	4	4	2	2	3	3	3	3	3	3	3	3	2	4	2	2	4	2	3	1	3	2	3	3	2	4
774	1	52	1	6	3	1	4	4	3	2	4	4	4	4	4	4	3	3	3	2	3	4	3	3	3	4	3	4	4	3	3	3	1	3	3	2	4	2	4
332	1	50	1	6	3	3	2	4	3	3	2	1	2	3	3	3	4	3	4	3	4	3	1	3	3	4	3	3	2	1	3	3	4	3	3	2	2	1	1
233	1	30	1	5	2	3	3	3	3	3	2	1	3	2	3	1	3	2	4	4	2	3	3	3	3	3	3	3	3	3	3	3	3	3	3	3	2	3	2
215	1	28	1	5	2	1	2	3	1	1	4	3	3	3	1	3	2	3	4	2	2	2	3	4	4	4	4	4	3	3	3	2	3	2	2	3	4	3	2
450	1	27	1	5	3	3	3	4	3	4	2	2	3	2	2	2	4	3	4	3	3	3	3	2	3	3	3	3	3	3	3	4	3	4	4	2	2	2	2
676	1	21	1	4	2	2	4	4	4	3	4	2	4	4	3	2	1	2	4	2	2	4	3	3	3	3	3	3	3	3	2	4	3	4	3	3	3	3	2
271	1	19	1	3	2	3	4	4	4	4	2	1	4	3	4	2	2	2	4	3	1	4	3	4	4	4	4	4	4	4	4	4	2	2	1	3	2	4	3
7	1	18	1	3	1	2	4	4	2	2	1	1	3	3	3	3	3	4	4	4	2	3	3	4	3	4	3	4	4	4	3	3	2	3	3	4	3	3	3
27	1	18	1	4	3	2	4	4	3	3	3	3	3	3	4	3	3	3	3	3	3	2	3	3	3	3	3	3	3	3	3	3	2	3	3	2	3	2	3
402	1	27	1	5	3	1	3	2	3	3	3	4	4	4	4	3	4	4	3	3	2	3	3	3	3	4	3	3	3	3	3	3	1	3	3	2	4	3	4
838	1	23	1	4	2	3	3	4	4	4	4	3	3	4	3	3	2	3	4	3	2	3	3	4	3	3	3	3	3	3	2	3	2	3	4	3	2	3	3
123	1	18	1	3	3	2	4	4	4	4	3	2	4	4	3	4	4	2	4	4	2	3	2	4	4	4	4	4	4	3	3	4	2	4	4	2	3	3	3
847	1	23	1	4	2	1	2	3	3	2	2	3	4	1	3	2	3	3	3	2	1	3	3	3	2	3	3	3	3	2	3	3	2	3	3	3	4	4	3
18	1	19	1	3	3	1	2	4	3	2	4	4	4	4	3	4	3	3	4	3	3	2	2	4	2	2	3	2	2	2	2	3	1	3	4	2	4	2	4
491	1	19	1	3	4	1	4	3	1	3	2	4	1	2	3	1	2	1	4	4	4	2	2	4	2	4	3	1	2	3	1	3	1	3	2	1	4	1	4
500	1	27	1	3	2	2	4	4	4	4	3	4	4	3	4	4	4	3	4	3	3	2	3	3	3	4	3	3	3	3	3	4	1	3	3	3	3	2	4
247	1	22	1	4	2	3	3	3	3	3	2	3	4	3	1	1	3	3	4	2	1	3	2	2	2	3	2	3	2	2	2	3	2	3	3	3	2	4	3
670	1	22	1	3	2	3	4	1	2	4	3	4	1	1	4	4	2	3	2	1	4	2	3	1	1	1	2	3	4	1	3	4	1	4	1	3	2	1	4
100	1	20	1	3	3	4	2	3	3	2	2	3	3	3	2	1	4	3	3	3	3	2	3	3	3	3	3	2	3	4	4	3	3	3	3	2	1	2	2
269	1	18	1	3	2	1	4	4	4	4	4	3	4	4	4	4	4	4	3	3	3	4	4	4	4	4	4	3	4	4	3	4	1	4	4	3	4	2	4
37	1	45	1	3	2	1	3	3	3	3	4	2	3	3	2	2	3	4	4	4	3	3	3	4	4	3	3	4	3	3	3	3	2	3	2	3	4	2	3
224	1	36	1	4	2	2	4	3	3	3	4	3	4	4	3	3	3	3	2	3	4	4	3	2	2	2	3	3	3	3	3	4	1	3	4	3	3	1	4
314	1	23	1	4	1	2	4	3	4	4	2	2	3	2	3	2	3	3	4	3	2	3	3	3	3	3	3	4	4	3	3	4	2	4	3	4	3	3	3
68	1	20	1	3	2	2	3	3	3	3	3	3	3	3	3	3	3	2	3	2	2	3	2	3	3	3	2	2	2	2	3	3	2	2	2	3	3	3	3
101	1	26	1	4	2	4	4	4	4	4	4	4	4	3	1	2	3	4	4	4	1	3	3	4	4	4	4	4	4	4	3	4	4	3	4	3	1	4	1
504	1	18	1	3	1	2	4	4	3	4	4	4	3	3	2	2	3	3	3	4	3	3	3	4	3	3	4	4	3	3	3	4	2	3	3	4	3	2	3
732	1	18	1	6	2	3	4	4	4	4	3	3	3	3	3	3	3	3	4	4	3	3	3	4	3	3	3	3	4	3	4	4	3	3	3	3	2	2	2
468	1	36	1	6	2	2	3	3	3	3	3	2	3	3	3	2	2	3	2	2	3	3	3	2	2	2	2	3	2	2	2	3	2	2	3	3	3	2	3
748	1	31	1	4	3	3	3	3	2	3	4	3	4	4	3	4	4	3	2	2	3	3	2	2	2	3	2	2	3	3	2	3	2	3	3	2	2	2	3
292	1	26	1	3	2	3	4	4	3	3	3	4	4	4	3	2	3	3	3	4	3	2	4	4	4	2	4	2	2	3	3	4	1	3	4	3	2	2	4
206	1	25	1	5	2	1	2	2	1	3	2	1	2	1	3	2	1	2	3	3	1	3	4	4	2	3	1	3	4	4	4	3	1	3	2	3	4	4	4
211	1	23	1	5	1	1	4	4	3	3	3	3	3	3	3	2	3	3	4	3	3	3	3	4	4	4	4	4	4	4	3	3	1	3	3	4	4	2	4
551	1	20	1	3	2	3	3	4	2	3	3	2	3	2	2	2	4	3	3	3	4	2	3	4	3	3	2	3	3	3	2	2	4	3	2	3	2	1	1
672	1	20	1	4	1	1	3	4	3	2	4	4	4	4	4	3	3	3	2	3	3	3	2	2	3	3	4	2	2	3	3	3	1	3	2	4	4	2	4
329	1	41	1	6	3	2	3	3	2	2	2	3	4	4	3	3	3	3	3	3	3	3	2	2	2	3	2	3	3	3	2	3	1	3	2	2	3	2	4
265	1	33	1	5	2	3	3	3	2	4	4	2	3	3	3	2	4	4	3	3	1	2	3	4	3	3	4	3	3	3	3	4	2	3	3	3	2	4	3
121	1	23	1	4	1	2	4	4	4	3	3	3	3	3	2	3	3	3	4	4	3	3	3	4	3	3	4	3	3	3	2	4	2	4	4	4	3	2	3
149	1	21	1	3	2	2	4	4	3	3	3	2	3	4	3	2	3	2	4	3	3	3	3	4	4	3	4	4	3	3	3	3	2	3	3	3	3	2	3
771	1	20	1	4	2	2	4	4	4	3	3	3	4	4	3	3	4	4	4	3	4	3	3	4	3	3	3	3	3	3	3	2	1	3	3	3	3	1	4
49	1	18	1	4	2	1	3	4	2	4	4	2	3	4	4	3	3	3	3	2	2	3	2	3	3	4	4	4	4	4	1	3	1	3	2	3	4	3	4
566	1	28	1	4	2	2	3	3	2	2	3	2	2	2	2	2	3	3	3	3	2	2	3	2	3	3	3	3	3	3	3	3	1	4	2	3	3	3	4
339	1	20	1	3	2	1	4	4	3	3	4	4	3	4	4	4	4	4	4	2	1	3	3	3	4	4	4	3	3	3	2	2	1	3	3	3	4	4	4
13	1	19	1	3	2	3	4	3	4	4	3	2	3	1	2	2	2	3	4	3	2	4	3	4	3	3	3	3	4	4	4	4	2	3	3	3	2	3	3
122	1	18	1	3	2	2	3	4	3	3	4	2	3	3	2	3	3	3	3	2	2	2	3	3	3	3	3	3	2	2	3	3	2	3	3	3	3	3	3
633	1	18	1	3	2	3	3	3	3	2	2	2	3	3	2	2	3	2	3	3	3	3	3	3	3	3	3	3	3	3	2	3	3	3	2	3	2	2	2
311	1	44	1	6	1	2	4	4	4	3	4	4	4	4	2	3	3	3	4	3	1	4	3	4	3	4	4	3	3	3	3	4	2	3	3	4	3	4	3
241	1	29	1	5	1	3	4	4	4	4	4	2	4	4	3	3	3	3	4	4	1	4	3	4	4	4	4	4	4	4	3	4	1	4	4	4	2	4	4
295	1	28	1	5	3	2	2	2	1	2	3	2	3	2	3	4	3	2	4	2	4	1	2	4	2	4	3	4	2	1	2	3	1	2	1	2	3	1	4
64	1	19	1	4	2	2	3	3	3	4	3	3	2	2	3	3	3	4	4	4	4	3	3	4	4	4	4	4	3	4	3	3	3	3	3	3	3	1	2
503	1	19	1	3	3	1	4	2	1	2	3	2	4	3	4	3	3	3	4	3	3	3	3	4	2	3	3	2	4	3	1	3	1	4	3	2	4	2	4
538	1	19	1	3	3	1	3	3	3	3	4	4	3	4	4	3	3	3	3	2	2	3	2	3	3	4	3	3	3	2	2	3	1	2	2	2	4	3	4
458	1	18	1	4	2	1	4	4	2	2	4	3	4	3	3	4	4	4	3	2	2	3	3	4	4	4	3	4	3	3	3	4	1	3	3	3	4	3	4
567	1	18	1	3	3	3	4	3	3	3	3	4	4	4	2	2	2	3	2	3	3	3	3	3	3	3	2	3	3	3	3	3	4	3	2	2	2	2	1
739	1	45	1	4	3	2	3	3	3	3	4	3	2	3	2	3	3	3	3	2	2	2	2	2	3	3	3	3	3	2	2	3	2	3	3	2	3	3	3
780	1	29	1	6	1	2	4	4	2	3	3	4	4	3	2	3	4	4	4	3	3	3	4	4	2	4	3	4	3	3	3	4	1	3	3	4	3	2	4
98	1	22	1	4	4	2	4	4	2	3	4	3	4	4	3	4	3	3	4	2	3	3	3	4	4	4	4	3	3	3	3	3	2	3	3	1	3	2	3
15	1	18	1	3	4	4	3	4	3	3	3	2	4	3	4	2	4	4	3	2	3	4	2	3	4	3	4	4	3	3	3	3	1	1	2	1	1	2	4
41	1	18	1	3	2	2	4	4	3	3	3	3	4	3	2	3	3	3	4	3	2	3	3	3	3	4	4	4	3	3	4	3	2	3	4	3	3	3	3
42	1	18	1	3	2	1	4	4	4	4	3	3	4	4	4	3	4	3	4	3	1	3	3	4	4	4	4	3	4	3	4	3	1	4	3	3	4	4	4
599	1	18	1	3	3	3	1	2	2	3	4	3	4	4	1	2	3	4	1	3	3	2	3	4	2	1	3	3	1	4	2	3	4	4	4	2	2	2	1
651	1	18	1	4	3	3	4	4	3	3	3	2	3	3	3	2	3	3	3	2	2	3	3	2	3	3	3	3	3	2	2	3	2	3	3	2	2	3	3
694	1	18	1	3	2	2	3	4	3	4	2	3	4	4	2	2	3	2	3	3	4	3	3	3	2	3	3	3	4	3	3	3	1	4	2	3	3	1	4
59	1	29	1	6	2	2	4	3	4	4	4	4	4	4	4	4	4	4	4	3	2	3	2	4	3	3	4	3	3	3	2	3	2	3	3	3	3	3	3
60	1	29	1	5	2	2	3	4	3	3	4	1	2	2	3	2	1	1	3	3	4	3	3	3	3	3	3	3	2	2	3	3	2	3	3	3	3	1	3
103	1	28	1	5	3	1	2	3	2	3	3	2	3	2	4	3	2	2	4	3	3	3	3	4	3	4	3	3	3	3	3	3	1	3	4	2	4	2	4
205	1	25	1	5	3	1	4	4	3	2	3	3	3	3	3	4	3	3	3	3	2	2	3	2	3	3	3	3	3	3	2	3	1	3	3	2	4	3	4
664	1	25	1	4	4	1	2	1	1	2	2	3	2	3	4	3	3	3	2	3	4	2	2	3	2	4	3	4	3	2	3	2	2	3	4	1	4	1	3
699	1	22	1	4	2	3	4	4	3	3	3	3	4	3	2	3	3	3	3	3	2	3	3	4	3	3	3	3	3	3	3	3	3	2	2	3	2	3	2
87	1	19	1	3	3	1	4	4	3	4	4	3	4	3	4	4	3	3	3	3	2	3	3	3	3	3	3	4	4	4	3	3	2	4	4	2	4	3	3
33	1	18	1	3	2	2	4	2	3	4	3	2	2	3	1	3	3	2	3	3	3	2	3	4	3	4	3	3	3	3	2	3	2	4	2	3	3	2	3
696	1	18	1	4	3	2	2	3	2	3	3	3	3	4	3	4	2	3	3	2	2	2	3	3	2	3	2	3	3	3	3	3	1	2	3	2	3	3	4
360	1	38	1	5	3	1	4	3	2	3	4	3	4	4	4	3	4	3	4	4	3	2	4	4	4	4	4	4	4	4	3	3	1	3	4	2	4	2	4
477	1	35	1	5	3	2	3	3	3	4	3	3	4	4	2	2	3	3	4	3	1	4	4	4	4	4	4	4	3	3	2	3	2	4	4	2	3	4	3
656	1	35	1	6	2	2	3	4	3	3	3	3	3	2	2	3	3	3	4	2	3	3	2	3	3	4	3	3	3	2	1	4	1	3	3	3	3	2	4
145	1	25	1	5	1	1	4	4	4	3	3	1	3	3	4	3	3	3	4	4	1	4	4	4	4	4	4	4	4	3	3	3	1	4	3	4	4	4	4
575	1	24	1	5	1	4	4	3	3	3	3	3	4	4	1	3	3	3	2	3	2	4	3	3	3	3	3	3	3	3	2	4	4	3	3	4	1	3	1
140	1	22	1	4	3	1	4	3	3	3	4	3	4	3	4	3	4	3	3	4	2	2	3	3	3	4	3	3	4	4	4	3	2	4	2	2	4	3	3
231	1	21	1	3	1	2	4	4	3	3	2	3	4	3	1	3	3	3	4	4	2	4	4	4	4	4	4	4	4	4	3	4	1	3	3	4	3	3	4
583	1	20	1	3	2	1	4	4	3	3	4	3	4	4	4	3	4	4	4	4	2	1	3	4	3	4	3	3	2	2	3	4	1	3	4	3	4	3	4
39	1	19	1	3	2	1	4	3	3	4	3	4	4	3	3	4	4	4	3	4	3	3	3	3	4	3	3	4	4	4	3	4	1	4	2	3	4	2	4
45	1	19	1	3	3	3	3	3	3	4	3	3	2	3	4	4	4	4	3	3	2	3	3	3	3	3	3	4	3	3	2	2	1	3	3	2	2	3	4
86	1	19	1	3	1	2	3	3	2	3	3	3	3	4	4	4	3	4	2	3	3	3	3	3	1	3	3	3	2	2	2	3	1	3	3	4	3	2	4
106	1	19	1	3	3	3	2	3	1	3	3	4	3	3	2	3	3	3	3	3	4	2	2	3	2	3	3	2	3	2	2	3	3	3	3	2	2	1	2
23	1	18	1	3	2	2	3	3	3	4	2	4	2	3	2	3	3	2	3	3	2	3	3	2	4	3	4	4	3	3	3	3	2	3	3	3	3	3	3
839	1	39	1	4	4	3	4	4	3	2	2	4	3	2	2	3	3	2	4	3	1	3	2	4	2	4	2	2	3	2	2	2	2	3	2	1	2	4	3
731	1	31	1	5	1	2	3	3	3	3	3	2	2	2	3	3	3	3	4	3	2	3	3	4	3	3	3	3	4	3	3	3	2	3	3	4	3	3	3
590	1	27	1	4	2	4	3	4	2	2	4	1	2	2	1	2	1	4	4	4	3	2	2	2	2	4	3	2	2	3	2	2	4	1	3	3	1	2	1
747	1	26	1	5	2	3	3	3	2	2	2	3	3	3	2	3	3	3	2	3	3	2	3	3	2	3	3	3	3	3	3	3	2	3	3	3	2	2	3
629	1	22	1	4	1	2	4	4	3	4	2	1	3	2	2	1	3	2	4	3	1	4	4	3	3	3	4	3	4	3	3	4	3	4	3	4	3	4	2
162	1	21	1	3	2	2	4	4	4	4	3	2	3	2	2	2	3	3	3	2	2	2	2	3	3	3	3	3	3	3	3	4	2	4	3	3	3	3	3
506	1	21	1	4	2	2	4	3	3	3	2	3	3	3	4	2	3	3	1	1	2	2	1	2	1	3	3	3	2	2	2	3	1	4	4	3	3	3	4
117	1	20	1	3	2	1	4	4	4	3	4	3	3	3	4	4	3	3	3	3	1	3	3	3	3	3	3	3	3	2	3	3	1	4	4	3	4	4	4
568	1	20	1	3	3	1	3	3	2	4	2	3	4	4	2	3	3	2	4	3	2	3	2	4	2	4	1	4	3	4	4	3	2	3	4	2	4	3	3
330	1	18	1	3	3	2	2	2	2	3	3	4	3	3	3	2	1	2	3	3	1	2	2	3	4	3	2	3	2	3	3	3	1	3	3	2	3	4	4
815	1	60	1	6	3	2	4	4	3	3	4	3	4	4	3	3	3	3	3	3	2	3	2	3	4	3	4	3	3	3	3	3	2	2	2	2	3	3	3
569	1	50	1	5	3	2	3	4	3	2	4	3	4	3	4	4	4	4	3	3	3	3	2	3	3	3	4	4	3	3	2	2	1	2	2	2	3	2	4
176	1	43	1	4	1	3	3	3	3	3	3	2	3	3	3	2	3	3	3	3	2	3	3	3	3	3	3	3	3	3	3	3	2	3	3	4	2	3	3
711	1	37	1	6	2	3	3	4	3	3	4	3	3	3	3	3	2	3	4	3	3	3	3	2	3	3	4	2	3	2	3	3	2	3	3	3	2	2	3
54	1	30	1	6	1	2	2	3	3	3	4	2	3	3	1	2	3	2	4	3	3	4	3	3	2	3	4	3	3	1	1	3	3	4	4	4	3	2	2
185	1	30	1	5	3	2	3	3	3	3	3	3	3	3	3	3	3	3	3	3	2	3	3	3	3	3	3	3	3	2	2	3	1	3	3	2	3	3	4
159	1	22	1	4	3	2	3	4	3	3	4	2	2	4	4	3	3	4	4	3	3	3	3	3	3	2	4	3	3	2	2	3	3	4	3	2	3	2	2
580	1	20	1	4	2	1	4	4	4	4	4	3	3	4	3	3	3	3	4	4	3	3	3	4	4	4	4	4	4	3	3	3	2	3	3	3	4	2	3
595	1	20	1	3	2	4	4	4	3	3	4	3	4	3	3	1	2	3	4	2	1	3	3	4	2	4	3	4	3	3	3	4	2	4	4	3	1	4	3
85	1	19	1	3	2	1	4	4	3	2	3	3	4	4	4	3	4	4	4	3	3	3	3	4	4	4	3	3	3	2	3	4	1	3	4	3	4	2	4
32	1	18	1	3	3	2	2	4	4	4	3	3	3	3	3	3	3	3	3	3	3	3	2	3	2	2	2	3	3	3	3	3	3	3	2	2	3	2	2
495	1	18	1	3	1	1	4	4	4	4	4	4	4	4	2	3	3	3	3	3	2	3	3	3	4	3	4	3	4	4	3	4	3	4	4	4	4	3	2
313	1	38	1	4	2	2	3	3	4	3	4	3	3	3	3	3	3	3	2	3	3	2	3	3	3	3	3	3	3	3	2	2	2	3	3	3	3	2	3
407	1	36	1	6	3	2	4	4	3	4	3	3	4	4	3	4	4	3	3	3	3	3	3	3	4	3	4	3	3	3	3	3	1	4	4	2	3	2	4
454	1	32	1	4	2	2	3	3	3	3	4	3	4	3	3	4	3	3	4	4	3	3	4	4	4	4	3	4	3	4	3	2	2	3	3	3	3	2	3
245	1	30	1	5	1	3	3	3	3	2	3	4	4	2	2	2	2	2	4	4	2	3	4	4	4	3	4	3	4	4	3	3	2	3	3	4	2	3	3
415	1	30	1	5	3	1	3	3	3	2	3	3	3	2	4	4	3	3	4	3	3	3	3	3	3	4	3	3	3	3	2	3	1	3	3	2	4	2	4
283	1	26	1	5	2	2	4	4	3	3	2	4	4	4	3	2	4	3	4	2	4	4	4	4	4	4	4	4	3	4	4	4	3	4	4	3	3	1	2
677	1	26	1	4	3	4	3	3	1	2	3	2	3	3	1	3	3	3	3	2	3	2	2	3	2	3	3	3	2	2	2	3	3	3	2	2	1	2	2
298	1	24	1	4	3	2	2	2	2	2	3	3	2	3	3	3	3	3	2	2	3	2	2	2	3	3	3	2	2	2	2	2	2	2	2	2	3	2	3
96	1	22	1	4	2	2	3	2	2	3	2	2	3	2	3	4	4	3	3	2	1	3	3	4	3	4	3	4	3	3	2	2	1	2	2	3	3	4	4
512	1	22	1	4	1	2	4	4	3	3	2	2	3	2	3	3	3	3	4	3	4	3	4	4	4	4	3	3	3	3	3	3	1	3	3	4	3	1	4
632	1	22	1	5	2	2	4	3	4	3	2	3	3	3	4	2	4	3	3	3	3	3	3	4	3	4	3	3	3	2	3	4	1	4	4	3	3	2	4
701	1	21	1	3	3	1	4	3	3	4	2	1	2	2	3	3	3	3	4	3	2	2	4	4	3	4	4	3	3	2	2	3	1	4	4	2	4	3	4
147	1	20	1	3	2	1	3	3	3	3	4	4	4	4	4	3	4	3	3	3	2	3	3	2	2	3	2	3	3	2	4	4	1	3	3	3	4	3	4
826	1	20	1	3	2	2	4	3	3	2	3	2	4	3	3	2	4	2	3	3	3	2	3	3	3	3	3	4	3	3	2	3	1	3	3	3	3	2	4
40	1	18	1	3	2	1	4	4	2	2	4	3	4	4	4	4	4	3	3	2	4	3	4	4	4	4	3	4	3	4	4	2	1	4	4	3	4	1	4
251	1	47	1	5	1	2	3	3	1	3	4	2	3	2	2	2	2	3	3	3	2	3	3	3	3	3	2	3	3	3	3	3	1	2	3	4	3	3	4
285	1	41	1	5	1	2	3	3	3	3	2	1	1	2	1	2	2	3	3	3	2	3	3	3	3	3	3	2	3	3	3	3	3	3	3	4	3	3	2
150	1	34	1	6	2	3	4	4	3	3	3	3	3	3	2	2	4	3	4	3	3	3	3	3	3	4	2	3	3	3	3	3	2	4	4	3	2	2	3
349	1	34	1	4	4	4	3	3	3	4	2	2	1	3	1	3	3	3	4	4	2	3	2	3	4	4	3	4	4	4	3	4	3	3	1	1	1	3	2
555	1	24	1	4	2	2	4	4	3	3	4	2	3	3	3	3	4	3	3	4	2	3	2	3	3	3	3	3	3	3	3	3	2	3	3	3	3	3	3
565	1	24	1	4	2	2	3	4	3	3	4	4	4	3	3	3	3	3	4	4	3	3	4	4	4	4	4	4	4	4	3	4	1	4	3	3	3	2	4
65	1	21	1	3	1	1	3	4	4	4	4	3	3	4	4	4	3	4	2	3	2	4	3	3	3	2	3	3	3	4	3	4	1	3	4	4	4	3	4
549	1	21	1	4	2	2	4	4	4	4	4	3	4	2	3	2	3	3	3	3	4	2	2	3	3	3	4	3	3	3	3	3	3	3	2	3	3	1	2
638	1	21	1	3	2	2	4	4	3	4	2	3	3	2	3	3	3	4	4	3	1	1	4	4	4	4	4	4	3	3	4	4	1	3	3	3	3	4	4
844	1	21	1	3	2	1	3	3	3	3	2	2	3	2	4	3	3	3	3	2	3	2	3	4	2	3	2	3	3	3	3	3	1	3	3	3	4	2	4
71	1	19	1	3	3	1	3	3	3	2	4	3	4	4	3	4	4	3	3	3	1	3	3	3	3	3	3	3	3	3	4	2	1	4	4	2	4	4	4
47	1	18	1	3	2	3	3	4	3	3	4	1	3	2	3	2	3	4	4	4	3	3	3	3	4	4	4	4	3	4	3	3	2	4	4	3	2	2	3
82	1	18	1	3	3	1	4	3	3	3	3	4	3	3	4	4	4	4	4	2	2	3	2	4	4	4	4	3	2	3	3	4	1	4	3	2	4	3	4
461	1	18	1	4	2	2	3	4	3	3	3	2	4	3	2	3	3	4	2	4	3	3	4	3	3	4	3	4	3	4	3	2	2	4	3	3	3	2	3
842	1	18	1	3	2	2	3	3	2	2	3	2	3	2	3	1	1	2	4	4	3	2	4	4	4	4	4	4	3	3	3	4	2	2	3	3	3	2	3
388	1	51	1	6	3	2	4	4	3	3	3	3	3	2	2	2	1	2	4	4	1	3	4	4	4	4	4	4	4	4	4	3	3	3	3	2	3	4	2
742	1	47	1	6	2	4	3	4	4	3	2	2	2	3	2	2	3	3	4	3	2	3	3	4	3	4	4	4	3	2	2	4	3	3	2	3	1	3	2
208	1	40	1	5	2	2	3	3	3	3	3	2	3	3	2	2	3	2	3	3	2	3	3	3	3	3	3	3	3	3	3	3	2	3	3	3	3	3	3
602	1	36	1	4	3	1	3	2	2	3	2	2	2	2	4	3	3	2	2	2	2	2	3	2	2	3	2	3	3	2	2	3	1	3	2	2	4	3	4
227	1	33	1	4	1	1	4	4	3	4	3	3	2	3	3	2	3	3	4	4	1	4	3	4	4	4	3	3	4	4	3	4	1	4	3	4	4	4	4
666	1	29	1	3	3	2	4	4	3	2	3	3	4	4	2	3	3	4	4	2	2	3	4	4	3	4	4	3	4	3	2	4	2	3	2	2	3	3	3
365	1	28	1	3	2	2	3	4	2	3	4	3	4	4	3	4	3	3	4	3	3	3	3	4	4	4	4	4	3	3	3	4	1	3	3	3	3	2	4
239	1	27	1	5	4	1	4	4	4	4	4	4	4	4	4	4	4	4	3	1	4	1	2	2	3	2	4	4	2	2	1	4	1	4	4	1	4	1	4
246	1	25	1	5	1	2	4	4	3	3	3	3	3	3	3	2	2	3	3	3	2	4	3	3	3	3	4	3	3	3	2	2	1	4	3	4	3	3	4
550	1	25	1	3	2	1	3	4	2	4	4	1	3	2	4	3	2	2	3	2	2	2	2	3	3	2	4	3	3	2	2	3	1	3	3	3	4	3	4
819	1	25	1	4	1	3	4	4	3	3	3	2	2	2	1	2	3	3	4	4	3	3	3	4	4	4	3	3	3	3	3	3	3	3	3	4	2	2	2
89	1	21	1	3	2	4	3	3	3	2	3	3	3	2	1	2	3	3	3	3	2	3	3	3	3	3	4	3	3	3	3	3	3	3	3	3	1	3	2
673	1	20	1	3	4	1	3	4	3	3	4	4	4	4	4	3	4	4	2	2	3	3	2	3	3	2	4	3	3	3	2	3	1	4	3	1	4	2	4
708	1	19	1	3	2	1	3	3	1	1	3	2	3	4	4	2	4	3	3	3	4	3	1	3	2	3	3	3	4	3	2	3	1	3	4	3	4	1	4
641	1	18	1	4	1	2	4	4	3	3	4	1	1	3	2	2	3	2	4	3	3	3	2	3	2	4	3	4	4	3	2	4	1	3	3	4	3	2	4
766	1	18	1	4	2	2	3	3	3	2	3	2	3	2	3	2	3	3	3	2	2	2	2	2	2	3	3	2	2	2	2	3	2	3	3	3	3	3	3
470	1	52	1	6	2	3	3	3	3	3	3	3	2	2	2	2	3	3	3	3	2	2	3	2	3	3	3	3	3	3	3	3	3	3	3	3	2	3	2
372	1	45	1	5	1	2	4	4	4	4	4	3	3	4	3	4	4	3	4	3	3	3	3	3	4	3	4	3	3	3	3	3	1	4	3	4	3	2	4
719	1	32	1	5	1	2	3	4	4	3	4	3	3	3	3	3	3	3	2	3	4	4	3	3	4	3	3	4	4	3	3	3	2	4	3	4	3	1	3
214	1	25	1	5	2	2	2	2	2	2	3	2	3	1	2	2	2	3	3	2	2	2	3	3	3	2	3	3	3	2	2	2	2	2	3	3	3	3	3
315	1	24	1	4	2	2	3	3	2	3	3	2	2	3	3	4	3	3	4	3	2	3	3	3	4	2	3	3	2	3	3	3	1	3	2	3	3	3	4
457	1	21	1	4	3	2	3	3	2	3	4	4	4	4	4	4	3	4	3	4	4	2	3	3	2	2	2	2	3	4	2	2	4	3	2	2	3	1	1
36	1	19	1	3	1	2	4	4	4	4	4	3	3	3	3	3	3	3	4	4	1	4	4	4	4	4	4	3	4	4	4	4	2	4	3	4	3	4	3
112	1	19	1	3	2	2	3	3	3	3	4	2	3	3	4	3	3	3	3	3	2	3	3	3	3	3	3	3	3	3	3	3	1	3	3	3	3	3	4
11	1	18	1	3	3	2	4	4	4	4	4	4	1	3	4	4	4	4	4	3	3	3	3	4	4	4	4	4	4	4	3	4	1	4	4	2	3	2	4
432	1	49	1	6	3	2	4	4	4	3	4	4	4	4	3	4	3	4	4	2	1	3	3	4	3	4	3	4	3	3	2	3	1	3	3	2	3	4	4
536	1	41	1	6	1	3	4	3	4	3	2	2	3	3	1	2	3	3	4	3	3	4	3	4	4	3	2	3	4	3	4	4	3	3	2	4	2	2	2
191	1	37	1	4	2	2	4	4	3	4	4	3	4	4	4	4	4	4	4	3	4	4	3	4	3	4	4	4	4	3	3	3	1	4	3	3	3	1	4
607	1	35	1	4	2	1	3	4	4	3	4	3	3	3	3	3	3	3	4	3	2	4	4	4	4	4	4	4	4	3	3	4	1	4	3	3	4	3	4
255	1	33	1	5	1	1	4	4	3	4	4	4	4	4	4	4	4	4	4	4	4	4	4	4	4	4	4	4	4	4	4	4	1	4	4	4	4	1	4
622	1	28	1	5	3	1	3	4	3	3	4	4	4	4	4	4	4	4	3	3	3	3	3	3	3	3	3	3	4	3	3	3	1	3	3	2	4	2	4
769	1	28	1	4	2	2	4	3	3	3	3	3	3	3	3	3	3	3	4	3	2	3	3	3	3	4	4	4	3	3	3	3	2	3	3	3	3	3	3
635	1	25	1	4	1	1	4	3	4	4	3	2	3	3	3	2	3	3	3	3	2	3	3	3	3	3	4	4	4	3	3	3	1	3	2	4	4	3	4
832	1	25	1	5	3	2	4	4	3	4	3	3	3	3	3	3	4	4	4	4	3	2	3	4	4	4	4	4	4	3	3	3	2	4	4	2	3	2	3
616	1	20	1	3	4	1	2	2	2	2	3	4	4	3	1	2	3	3	3	3	2	2	3	3	4	3	3	4	2	3	3	2	1	2	3	1	4	3	4
10	1	18	1	3	2	1	3	4	3	3	3	2	3	3	4	3	3	3	3	2	4	4	3	4	4	3	3	4	3	3	2	3	1	4	3	3	4	1	4
114	1	55	1	4	3	2	4	4	3	3	4	4	4	4	3	3	3	4	4	4	3	3	3	4	4	4	4	4	3	4	3	3	2	4	3	2	3	2	3
689	1	50	1	6	2	3	3	3	3	3	3	3	3	3	2	3	3	3	3	2	3	3	2	3	3	3	3	3	2	2	2	3	2	3	4	3	2	2	3
293	1	48	1	4	2	2	4	4	4	4	4	3	3	4	3	3	3	4	4	4	1	3	3	4	3	4	4	4	4	3	3	3	2	4	4	3	3	4	3
249	1	40	1	5	2	2	3	4	3	3	3	2	4	3	2	2	2	3	3	2	3	1	3	3	3	3	3	3	3	3	3	3	2	2	3	3	3	2	3
393	1	29	1	5	3	1	3	4	3	3	4	3	4	3	4	3	3	3	3	3	3	3	3	3	3	3	4	3	3	3	3	3	1	3	3	2	4	2	4
846	1	27	1	4	2	2	3	3	2	2	4	3	3	3	4	4	4	4	4	4	2	3	3	4	4	3	3	3	3	3	3	2	1	3	2	3	3	3	4
167	1	26	1	5	3	1	4	4	4	4	4	4	4	4	3	4	4	4	4	3	2	4	3	4	4	4	4	4	4	3	3	3	1	3	3	2	4	3	4
104	1	25	1	5	2	1	4	4	3	4	2	1	1	3	1	2	1	1	4	3	3	4	3	3	4	3	4	4	3	2	2	3	2	4	4	3	4	2	3
380	1	23	1	4	2	3	4	4	4	3	3	2	4	3	3	3	4	3	1	3	1	3	3	3	3	3	3	3	2	3	2	3	2	3	3	3	2	4	3
419	1	21	1	5	1	1	4	4	4	4	4	4	4	4	3	4	4	4	3	3	3	3	3	3	3	3	4	3	3	3	3	3	1	4	4	4	4	2	4
620	1	21	1	3	3	1	4	4	3	3	4	4	4	4	4	4	4	3	3	3	3	3	3	4	4	3	4	3	3	3	2	4	1	3	3	2	4	2	4
113	1	20	1	4	2	1	4	4	4	4	4	3	3	3	4	4	3	3	4	4	1	4	4	4	4	4	4	4	4	4	4	3	1	4	4	3	4	4	4
642	1	20	1	3	3	2	2	4	3	2	3	4	4	3	3	3	4	3	4	3	4	3	3	3	3	4	3	4	4	3	3	2	2	3	3	2	3	1	3
92	1	19	1	3	1	3	4	4	4	4	3	3	4	3	2	3	4	3	4	4	2	4	4	4	4	4	4	3	3	3	3	4	3	4	3	4	2	3	2
455	1	19	1	4	3	2	3	3	1	2	3	3	3	3	2	4	3	3	3	2	3	2	2	3	3	3	3	3	2	2	2	2	3	3	1	2	3	2	2
807	1	19	1	3	2	3	4	4	4	3	3	2	4	3	1	3	2	3	4	3	3	3	2	4	4	4	4	3	2	2	2	2	2	3	4	3	2	2	3
52	1	18	1	3	2	1	4	4	3	4	4	3	4	4	3	2	3	4	3	3	2	3	4	4	4	3	4	4	3	3	3	4	3	3	3	3	4	3	2
83	1	18	1	4	2	2	4	4	3	2	4	3	4	4	2	2	4	4	4	4	2	3	4	4	4	3	4	4	4	4	3	3	1	4	4	3	3	3	4
93	1	18	1	3	2	1	4	3	3	4	3	3	3	4	3	3	3	4	3	3	2	2	3	3	3	3	4	4	3	3	2	3	1	4	4	3	4	3	4
539	1	18	1	3	1	1	4	4	3	4	4	4	4	4	4	4	4	4	4	4	4	3	4	4	3	4	4	4	4	4	4	4	1	4	4	4	4	1	4
697	1	18	1	3	3	2	3	3	2	2	3	4	4	3	3	3	3	3	3	4	3	2	2	3	2	3	3	4	3	4	3	3	1	4	3	2	3	2	4
634	1	47	1	6	3	2	4	3	3	3	4	4	3	4	3	4	3	3	4	4	4	3	4	4	4	4	4	4	4	4	4	3	1	4	4	2	3	1	4
362	1	40	1	4	1	3	3	4	2	3	3	3	3	3	2	3	2	3	3	2	3	3	3	2	3	4	4	3	3	3	2	3	2	4	3	4	2	2	3
383	1	34	1	5	2	4	3	3	4	4	2	2	3	3	2	2	3	3	3	3	3	4	4	3	3	3	4	4	3	3	3	3	4	3	4	3	1	2	1
482	1	32	1	5	2	2	3	3	3	4	3	3	4	3	3	3	3	3	4	4	4	3	4	4	4	4	3	3	3	3	3	3	3	3	3	3	3	1	2
107	1	31	1	5	3	3	2	2	2	2	3	1	3	3	3	3	3	3	4	4	2	2	3	4	3	4	3	4	3	3	3	4	1	3	3	2	2	3	4
95	1	29	1	4	4	3	2	2	2	2	3	2	3	2	2	3	3	3	3	3	2	2	2	3	3	2	2	2	2	2	2	2	2	2	2	1	2	3	3
30	1	25	1	4	1	2	4	4	3	4	4	3	3	3	3	3	3	3	4	4	1	4	4	4	4	3	4	4	4	3	3	4	1	4	2	4	3	4	4
467	1	25	1	5	3	3	3	3	3	3	3	4	4	4	3	4	3	3	3	3	2	3	2	3	3	3	3	3	3	2	3	3	1	3	3	2	2	3	4
130	1	22	1	4	1	3	4	4	3	4	3	3	3	4	2	2	4	3	4	3	3	3	3	3	3	3	4	3	2	2	3	4	3	3	3	4	2	2	2
24	1	18	1	3	2	2	2	4	4	4	3	4	4	3	3	4	4	3	3	3	3	3	4	3	3	3	3	3	3	3	3	3	2	3	3	3	3	2	3
270	1	18	1	3	3	3	4	4	3	4	3	4	4	4	3	4	4	4	3	4	1	4	3	4	4	4	4	4	3	4	2	4	2	4	3	2	2	4	3
514	1	18	1	4	3	1	4	3	4	4	4	4	4	4	4	4	4	4	4	3	3	3	4	4	4	4	4	3	4	4	4	4	1	4	4	2	4	2	4
849	1	18	1	3	2	2	2	2	2	4	3	3	4	4	3	4	4	4	4	3	3	2	3	4	2	3	3	4	3	3	1	2	1	4	4	3	3	2	4
712	1	57	1	6	3	3	2	3	2	2	4	2	3	3	2	2	2	3	2	2	3	2	2	2	2	2	4	3	2	2	2	2	2	2	1	2	2	2	3
738	1	53	1	5	1	2	4	4	3	4	4	3	4	3	4	4	4	4	4	3	4	4	4	4	4	4	4	4	4	3	4	4	1	3	3	4	3	1	4
740	1	51	1	3	3	2	4	4	3	3	2	2	2	2	3	3	3	3	2	2	2	3	2	2	3	2	4	3	2	2	2	3	4	3	3	2	3	3	1
442	1	42	1	6	3	2	2	3	3	3	4	3	4	3	1	1	3	3	3	2	2	3	3	3	3	3	3	3	3	2	2	3	3	3	3	2	3	3	2
631	1	36	1	5	2	2	4	4	4	4	4	3	3	3	3	2	2	3	3	3	2	3	1	3	3	3	2	3	3	3	2	3	2	3	2	3	3	3	3
153	1	31	1	3	1	2	3	4	4	4	2	4	3	2	3	2	3	4	4	4	1	4	4	4	4	4	4	4	2	4	1	4	1	4	1	4	3	4	4
502	1	29	1	6	2	2	4	4	3	2	3	3	3	2	3	3	2	3	4	4	4	4	4	4	3	3	3	3	3	3	3	3	2	3	3	3	3	1	3
358	1	28	1	4	3	3	3	3	2	2	4	4	4	4	2	2	3	3	3	3	3	3	3	4	3	3	3	4	4	4	4	4	3	3	3	2	2	2	2
686	1	26	1	4	3	3	2	2	1	3	4	3	4	3	3	4	3	3	2	3	2	2	2	3	3	3	3	4	3	3	2	3	1	3	3	2	2	3	4
347	1	23	1	5	2	1	3	3	2	4	3	2	3	2	2	2	2	3	4	4	3	3	3	4	3	4	3	3	3	4	2	3	2	4	2	3	4	2	3
459	1	23	1	5	2	3	4	4	4	4	3	3	3	3	2	2	3	3	3	3	3	3	3	3	3	3	3	3	3	3	3	4	2	3	2	3	2	2	3
702	1	21	1	3	2	1	4	4	4	4	3	3	4	4	4	4	4	4	2	3	3	2	2	2	1	3	4	4	3	1	1	3	4	3	4	3	4	2	1
341	1	20	1	3	2	3	4	4	4	4	4	2	3	2	3	2	2	2	3	4	3	3	4	3	4	4	4	3	4	2	3	3	3	3	3	3	2	2	2
647	1	20	1	3	2	3	4	4	4	4	4	4	4	4	4	4	4	4	2	2	2	2	1	3	3	3	3	3	3	3	1	3	1	4	4	3	2	3	4
273	1	19	1	4	2	1	4	4	4	4	3	1	3	3	3	3	2	3	4	3	3	2	4	4	4	4	4	4	3	4	3	4	2	3	4	3	4	2	3
737	1	19	1	3	2	2	3	3	2	3	3	3	3	3	3	2	3	3	3	3	2	3	3	3	3	3	3	3	3	3	2	3	1	3	3	3	3	3	4
798	1	19	1	3	3	1	3	3	3	2	2	3	4	3	2	3	3	4	3	2	2	2	2	3	3	2	3	2	2	3	2	3	1	3	3	2	4	3	4
456	1	18	1	3	2	2	3	3	3	3	3	3	3	3	3	4	3	3	3	2	2	3	3	2	3	2	3	2	2	2	2	3	2	3	2	3	3	3	3
579	1	18	1	4	2	3	4	3	2	2	3	3	4	4	3	3	3	3	4	3	3	2	3	3	2	3	2	4	2	2	3	2	2	3	4	3	2	2	3
703	1	18	1	4	3	2	4	4	3	3	4	3	4	3	3	3	3	3	3	3	2	2	2	3	3	3	4	3	3	3	2	3	1	2	2	2	3	3	4
235	1	42	1	5	2	2	2	4	2	4	4	4	4	3	2	4	4	4	4	4	1	4	3	4	4	3	4	4	3	4	3	3	3	3	3	3	3	4	2
835	1	35	1	4	2	2	4	4	4	4	3	3	4	3	2	3	4	3	3	3	3	2	2	3	4	3	4	3	2	3	3	3	2	3	3	3	3	2	3
662	1	33	1	5	2	2	3	3	3	3	3	2	2	2	3	2	2	3	3	3	2	3	2	3	3	3	3	3	3	2	2	3	2	3	2	3	3	3	3
240	1	30	1	5	2	2	4	3	3	4	3	1	4	3	3	3	3	3	3	3	3	2	3	4	4	4	4	4	4	3	3	3	1	3	3	3	3	2	4
571	1	29	1	4	2	3	3	3	2	3	3	4	4	3	2	4	3	3	3	3	2	3	3	3	3	4	3	3	3	3	2	2	3	3	2	3	2	3	2
170	1	27	1	5	2	3	4	4	4	4	2	2	3	3	3	1	2	3	3	3	3	3	3	3	3	3	3	3	3	3	3	3	1	4	4	3	2	2	4
229	1	27	1	5	3	1	3	3	1	2	3	4	4	4	4	3	4	1	4	3	1	3	3	4	4	4	4	4	3	3	1	2	1	4	4	2	4	4	4
527	1	25	1	5	1	3	4	4	4	4	4	3	3	4	2	3	3	4	3	3	2	3	3	4	4	4	3	3	3	3	2	4	4	4	3	4	2	3	1
115	1	22	1	4	3	3	3	3	3	3	4	4	4	4	3	4	4	4	4	2	3	3	2	2	2	3	4	3	2	2	1	3	3	3	4	2	2	2	2
379	1	22	1	4	1	1	4	4	4	4	4	4	3	4	4	4	4	4	4	3	1	4	3	4	3	4	4	4	4	3	3	4	1	4	4	4	4	4	4
553	1	22	1	4	2	3	3	3	3	3	3	3	4	4	3	4	4	4	3	3	3	3	3	3	3	3	4	3	2	3	2	3	2	4	3	3	2	2	3
663	1	21	1	3	3	2	3	3	3	3	3	3	3	4	3	4	3	3	3	2	4	2	2	2	1	3	3	2	3	3	2	3	1	3	3	2	3	1	4
19	1	20	1	3	3	4	4	4	2	3	3	1	2	3	1	3	2	4	1	1	4	3	3	4	4	4	4	3	4	3	2	3	1	3	3	2	1	1	4
48	1	18	1	3	1	2	3	4	3	3	4	4	4	4	4	3	3	4	4	3	2	4	3	4	4	4	4	3	3	3	4	3	2	3	3	4	3	3	3
425	1	18	1	4	3	3	3	3	3	3	3	2	3	2	3	4	3	3	3	2	3	3	2	3	3	3	3	4	3	3	2	3	1	3	2	2	2	2	4
243	1	39	1	5	1	2	4	4	3	4	4	4	4	4	3	4	4	4	3	2	2	4	3	3	4	4	4	3	3	2	3	4	1	4	4	4	3	3	4
630	1	38	1	4	2	4	4	4	3	3	4	4	4	4	2	4	4	4	3	2	2	3	1	2	2	2	3	3	2	2	1	2	2	3	3	3	1	3	3
581	1	32	1	5	2	3	4	4	4	4	3	3	3	3	2	2	2	3	3	2	3	3	2	3	4	3	4	3	2	3	2	3	3	3	3	3	2	2	2
134	1	27	1	4	3	2	3	3	3	3	2	3	3	2	3	2	3	3	4	4	2	2	3	3	3	3	3	3	4	3	3	3	2	3	3	2	3	3	3
226	1	27	1	5	1	2	4	4	4	4	3	3	3	3	3	3	2	3	3	3	2	4	3	4	4	4	4	4	3	4	3	4	1	4	3	4	3	3	4
515	1	26	1	4	3	2	3	3	2	3	4	3	3	2	2	3	2	3	4	2	2	2	2	4	3	4	3	3	2	2	2	3	1	3	2	2	3	3	4
596	1	24	1	5	3	1	3	4	3	3	4	3	3	2	3	4	3	3	3	2	2	3	3	3	3	3	3	2	2	2	2	3	1	3	3	2	4	3	4
799	1	23	1	3	3	2	4	4	4	3	3	3	2	3	2	4	3	4	4	4	2	4	3	4	3	4	4	4	4	4	3	3	2	4	4	2	3	3	3
665	1	21	1	4	3	1	3	3	3	2	4	2	3	2	3	1	2	2	3	3	2	2	2	3	4	2	3	3	4	2	1	4	1	2	3	2	4	3	4
127	1	20	1	3	2	1	4	3	2	3	4	2	3	3	3	3	3	4	3	4	2	3	4	4	3	4	4	4	3	3	4	3	1	4	4	3	4	3	4
148	1	20	1	3	2	2	3	3	3	3	2	2	3	2	2	2	3	3	3	1	2	3	3	3	3	3	3	4	2	3	2	3	3	3	3	3	3	3	2
621	1	20	1	4	4	2	4	4	3	2	3	1	2	2	3	1	3	2	4	4	4	2	3	4	3	4	3	4	4	4	4	3	1	3	4	1	3	1	4
133	1	19	1	3	2	3	3	3	3	3	3	2	3	2	2	3	4	3	4	3	2	3	3	3	3	4	4	3	3	4	4	3	2	3	3	3	2	3	3
290	1	19	1	4	1	2	4	4	4	4	2	2	3	2	3	3	3	4	4	4	1	4	1	4	3	4	3	4	3	4	2	4	1	4	2	4	3	4	4
237	1	56	1	5	2	3	4	4	3	4	3	1	2	3	3	3	3	2	4	4	2	4	3	3	3	3	4	4	4	2	3	4	2	3	2	3	2	3	3
441	1	48	1	6	2	2	3	3	3	3	3	2	1	3	2	3	3	3	3	3	3	3	3	3	3	3	3	3	3	3	3	3	2	3	2	3	3	2	3
423	1	44	1	6	2	1	4	3	3	3	3	3	3	3	4	3	3	3	4	3	3	3	3	3	3	3	3	2	3	2	2	3	1	3	3	3	4	2	4
437	1	41	1	6	3	2	3	2	2	2	3	3	3	3	3	3	3	3	3	2	4	1	3	3	3	3	3	2	3	3	3	3	2	2	2	2	3	1	3
730	1	40	1	3	3	2	4	4	3	4	4	3	3	3	2	3	4	4	4	3	2	4	3	3	3	4	3	3	3	3	3	3	2	3	3	2	3	3	3
320	1	33	1	4	1	3	2	4	3	4	3	1	2	2	2	3	3	3	4	4	2	4	4	4	4	4	4	4	3	3	4	4	3	3	2	4	2	3	2
217	1	32	1	4	1	2	4	4	3	4	4	4	4	4	1	3	3	4	4	4	1	3	3	4	4	4	4	4	4	4	4	4	3	4	4	4	3	4	2
335	1	31	1	4	2	2	3	3	3	3	3	3	4	3	2	3	3	3	3	2	2	3	2	3	3	3	3	3	3	2	2	3	2	2	2	3	3	3	3
619	1	30	1	5	3	3	2	3	2	3	3	2	3	2	2	2	3	3	2	2	3	2	2	2	2	2	3	2	3	2	2	3	3	3	2	2	2	2	2
168	1	26	1	5	3	3	3	4	3	3	3	3	3	2	2	2	3	4	4	3	2	3	3	3	3	3	3	3	3	3	3	3	2	3	3	2	2	3	3
398	1	26	1	5	1	2	4	4	4	4	3	3	3	3	3	4	3	3	3	3	4	3	3	3	3	3	3	3	3	3	2	3	1	3	3	4	3	1	4
209	1	23	1	5	2	1	4	4	1	1	4	4	1	3	4	4	4	3	3	4	3	4	4	4	3	4	4	4	4	4	3	2	1	2	2	3	4	2	4
102	1	22	1	3	2	1	4	4	3	4	3	1	3	3	3	3	2	2	3	3	3	2	2	2	3	3	3	3	3	3	3	3	2	3	3	3	4	2	3
679	1	21	1	3	3	1	4	3	2	3	4	4	3	3	3	3	3	4	2	2	2	2	2	2	3	3	3	2	2	3	2	3	1	3	3	2	4	3	4
544	1	20	1	3	2	1	4	3	4	2	4	3	3	4	4	3	3	3	2	3	2	3	4	4	4	3	3	4	4	3	4	2	1	3	3	3	4	3	4
561	1	20	1	3	4	2	4	4	4	3	3	4	4	4	4	4	4	4	3	4	4	2	3	3	3	4	3	4	2	3	2	3	1	4	3	1	3	1	4
623	1	19	1	3	2	2	4	4	4	3	3	2	2	3	2	3	2	3	2	3	3	2	3	2	3	3	3	2	2	3	2	4	2	3	4	3	3	2	3
4	1	18	1	3	2	1	4	4	3	3	4	3	4	3	3	3	3	3	4	4	3	2	3	4	3	3	4	4	3	4	3	3	1	3	3	3	4	2	4
510	1	18	1	4	2	2	3	4	3	2	3	3	3	3	2	4	2	3	2	2	2	3	2	3	3	3	3	3	2	2	2	3	2	3	3	3	3	3	3
698	1	18	1	5	2	2	3	4	4	3	4	2	3	4	2	3	3	4	4	1	3	4	3	4	4	3	4	3	4	4	2	4	2	4	4	3	3	2	3
753	1	44	1	6	2	3	3	3	3	3	4	2	4	4	2	4	4	4	4	3	2	3	3	3	3	3	4	3	4	2	3	3	2	4	4	3	2	3	3
618	1	37	1	6	1	4	3	3	3	3	3	3	2	2	3	3	2	3	3	3	2	3	3	3	4	3	4	4	3	3	3	3	1	3	3	4	1	3	4
180	1	36	1	5	1	2	4	3	4	3	4	3	3	2	3	3	3	3	3	3	2	4	3	4	4	3	4	4	4	3	3	4	2	3	3	4	3	3	3
729	1	36	1	5	2	3	3	4	4	2	2	1	2	3	1	2	2	2	3	3	2	3	3	2	2	4	3	2	3	1	1	3	2	3	3	3	2	3	3
351	1	35	1	5	2	1	3	3	3	3	3	3	4	3	4	4	4	4	4	3	4	4	4	4	3	4	3	3	4	3	3	3	1	3	1	3	4	1	4
369	1	34	1	4	2	2	3	3	3	3	4	4	4	3	3	3	4	4	3	3	3	3	3	3	3	3	3	3	3	3	3	3	2	3	3	3	3	2	3
834	1	34	1	4	1	2	4	4	3	2	3	3	3	2	2	2	2	2	4	4	2	4	4	4	4	4	4	4	4	4	3	4	1	3	2	4	3	3	4
381	1	32	1	5	3	2	4	2	3	4	3	4	3	4	1	2	3	4	3	2	2	2	3	3	2	2	2	3	2	3	2	3	2	4	4	2	3	3	3
282	1	28	1	5	1	1	4	3	2	1	3	4	4	4	3	3	3	4	3	2	2	4	3	2	4	3	4	4	3	2	2	4	1	2	3	4	4	3	4
545	1	22	1	3	2	2	3	4	4	4	3	3	2	3	2	2	2	3	3	3	2	3	3	3	4	3	4	3	3	3	3	4	1	2	3	3	3	3	4
658	1	21	1	3	2	2	4	4	3	4	3	3	3	3	3	2	4	2	2	2	3	3	2	2	2	3	3	4	2	2	2	3	2	4	4	3	3	2	3
14	1	20	1	3	1	2	4	4	4	3	3	1	2	3	3	2	2	3	4	4	1	4	3	4	4	4	4	4	4	4	3	4	2	4	4	4	3	4	3
541	1	20	1	3	2	1	3	2	2	3	3	2	3	3	3	2	2	3	3	3	3	3	3	3	3	3	2	3	2	3	3	3	1	4	3	3	4	2	4
818	1	20	1	3	2	1	4	4	3	3	2	2	2	3	3	3	2	2	2	3	1	3	2	4	1	3	2	4	2	2	2	4	1	3	1	3	4	4	4
69	1	19	1	5	2	2	3	4	4	3	4	4	4	4	4	3	4	4	4	4	2	3	3	3	3	4	3	3	3	3	3	3	1	4	4	3	3	3	4
72	1	19	1	3	1	1	4	4	4	4	3	1	3	4	3	4	4	4	3	3	1	1	3	4	3	3	3	3	2	3	2	4	1	4	3	4	4	4	4
643	1	19	1	3	3	1	4	4	3	3	3	2	3	2	4	3	3	3	2	2	2	2	2	2	2	3	2	2	2	3	2	3	1	3	3	2	4	3	4
681	1	19	1	4	1	2	4	4	3	4	4	4	3	3	2	3	3	3	3	3	2	3	3	3	3	4	3	3	3	3	2	3	2	3	4	4	3	3	3
124	1	18	1	4	1	2	4	4	3	3	4	3	3	3	2	3	2	3	4	4	1	4	3	4	3	3	4	4	4	3	3	4	2	4	4	4	3	4	3
784	1	18	1	5	1	4	4	4	4	4	4	3	4	4	1	4	4	4	4	3	4	4	4	4	3	4	3	4	3	3	3	4	4	4	4	4	1	1	1
184	1	57	1	3	2	2	4	4	3	4	3	3	3	3	2	3	4	3	3	4	2	3	3	3	3	3	4	4	2	4	3	4	2	4	4	3	3	3	3
743	1	44	1	5	1	3	4	4	4	4	4	3	3	4	4	4	3	3	4	4	3	4	4	4	4	4	4	4	4	4	4	4	2	4	4	4	2	2	3
308	1	34	1	4	3	2	3	4	3	2	4	3	4	3	3	3	3	3	4	4	2	3	3	4	4	4	4	2	3	3	3	3	2	2	2	2	3	3	3
850	1	33	1	4	2	2	4	4	3	3	3	2	2	2	1	2	2	2	4	3	3	3	3	3	3	3	3	3	3	3	3	4	2	3	3	3	3	2	3
197	1	26	1	5	1	4	4	3	1	4	3	4	2	3	3	2	3	3	4	3	4	4	2	4	3	4	4	4	2	3	1	3	2	3	3	4	1	1	3
119	1	23	1	4	2	3	3	3	4	4	2	3	2	3	2	2	3	3	3	4	4	4	4	4	4	4	4	4	4	4	4	4	2	3	3	3	2	1	3
3	1	22	1	3	1	1	4	4	4	4	4	3	3	4	3	4	4	4	4	4	2	3	4	4	4	4	4	4	4	4	4	4	1	4	4	4	4	3	4
75	1	20	1	4	2	3	3	3	2	4	2	1	2	2	2	1	3	2	4	3	2	3	3	4	4	3	3	3	3	3	3	3	3	4	3	3	2	3	2
126	1	20	1	3	1	2	4	4	4	4	4	2	3	3	3	4	4	3	3	3	1	4	4	4	4	3	3	3	3	3	4	4	2	4	4	4	3	4	3
683	1	20	1	3	1	2	4	4	3	3	3	3	4	3	2	4	4	4	4	3	2	4	4	4	4	4	4	4	3	3	3	3	1	3	3	4	3	3	4
9	1	19	1	3	1	2	4	4	4	4	3	2	4	4	3	3	3	3	4	4	1	2	3	3	4	3	4	4	4	3	3	3	2	4	4	4	3	4	3
84	1	19	1	3	1	1	4	4	3	3	2	2	3	1	4	2	3	3	4	4	2	4	4	3	4	3	4	4	4	4	3	4	1	4	3	4	4	3	4
822	1	18	1	4	2	3	3	3	3	3	3	2	3	2	1	1	3	3	4	3	2	3	4	4	4	4	4	3	4	4	4	3	3	3	3	3	2	3	2
186	1	40	1	4	2	2	4	3	3	3	3	3	4	3	3	3	3	4	4	3	2	2	2	3	3	4	2	3	3	3	2	2	1	2	2	3	3	3	4
317	1	40	1	3	2	2	4	4	4	3	4	3	3	4	3	3	3	3	3	2	3	3	3	3	3	3	3	3	3	3	2	2	2	3	3	3	3	2	3
449	1	34	1	6	2	2	3	3	3	3	4	3	3	3	2	3	3	3	4	4	3	3	3	3	3	3	3	3	3	3	3	3	2	3	2	3	3	2	3
268	1	30	1	5	2	2	4	4	2	3	3	4	4	4	3	4	3	3	4	3	1	3	4	4	3	4	3	4	4	4	3	3	2	3	4	3	3	4	3
546	1	28	1	6	3	1	4	3	3	4	4	2	3	3	4	3	3	3	4	4	3	3	3	3	4	4	4	3	3	3	3	3	1	4	3	2	4	2	4
355	1	23	1	4	1	2	4	4	3	4	4	3	2	3	4	3	4	3	4	3	3	4	3	4	3	3	4	4	3	4	3	4	1	4	3	4	3	2	4
155	1	22	1	5	1	3	4	4	4	3	2	1	3	1	1	2	2	3	4	3	2	3	2	4	4	3	4	3	3	4	3	4	3	4	4	4	2	3	2
824	1	22	1	5	3	1	4	3	4	3	4	2	4	3	4	2	4	4	2	2	3	2	3	3	2	4	3	3	3	3	2	4	1	4	4	2	4	2	4
505	1	21	1	4	3	1	3	3	2	3	3	3	3	4	3	4	3	3	2	2	2	2	2	2	2	3	2	2	2	2	2	3	1	3	3	2	4	3	4
44	1	19	1	3	1	1	3	3	4	3	4	3	3	2	4	4	4	3	3	3	1	4	3	3	4	3	4	3	3	3	3	4	1	3	3	4	4	4	4
578	1	19	1	4	3	3	4	4	4	3	3	3	4	3	3	2	3	3	3	3	3	3	3	3	2	3	3	3	2	3	2	2	1	3	3	2	2	2	4
6	1	18	1	3	2	3	4	3	2	1	2	1	4	3	2	2	4	4	4	4	2	3	3	3	3	3	3	3	2	4	3	3	2	3	3	3	2	3	3
34	1	18	1	3	2	1	4	4	4	4	4	2	4	4	4	1	2	2	4	3	4	3	3	4	3	4	3	3	4	4	3	4	1	4	3	3	4	1	4
507	1	18	1	3	1	2	4	4	3	4	3	2	3	4	3	2	3	4	4	2	3	3	2	3	4	3	4	3	2	2	2	4	1	4	4	4	3	2	4
759	1	45	1	6	2	2	4	4	3	4	2	3	4	3	3	3	3	3	4	1	1	3	3	3	3	4	4	4	2	2	3	3	2	4	4	3	3	4	3
436	1	42	1	3	1	1	4	4	3	4	4	4	3	3	4	4	4	3	4	4	3	4	4	4	4	4	4	4	4	4	3	4	1	4	2	4	4	2	4
236	1	28	1	5	2	2	4	3	3	4	3	2	3	3	3	3	2	2	3	3	3	3	3	3	4	3	4	3	3	3	2	3	2	3	3	3	3	2	3
848	1	28	1	5	2	3	3	3	3	3	2	2	3	2	2	2	3	3	3	3	2	3	2	3	2	3	3	3	3	3	2	3	2	3	3	3	2	3	3
81	1	23	1	3	2	3	3	3	2	3	3	3	3	3	3	3	3	3	3	4	3	3	2	3	3	3	4	4	4	3	2	3	2	3	3	3	2	2	3
613	1	22	1	3	1	2	2	4	3	4	4	4	4	4	4	4	4	4	4	3	4	4	2	3	3	3	3	3	3	3	2	4	1	4	4	4	3	1	4
559	1	21	1	4	3	3	3	3	4	4	4	3	3	4	1	4	4	4	4	3	2	2	2	2	3	2	3	3	3	3	2	3	2	3	3	2	2	3	3
73	1	20	1	4	1	2	4	3	3	3	3	2	2	3	2	3	2	2	3	3	1	3	3	3	2	2	2	3	3	3	3	4	2	3	3	4	3	4	3
78	1	20	1	3	1	1	3	4	2	3	1	3	4	3	3	3	3	3	3	4	1	3	3	3	3	3	4	3	3	3	3	3	1	3	3	4	4	4	4
328	1	20	1	3	2	2	3	3	4	3	4	2	3	3	2	2	2	3	2	2	2	3	2	3	3	3	3	3	2	2	2	3	2	3	3	3	3	3	3
649	1	20	1	3	3	3	4	4	3	4	3	2	4	4	3	4	4	3	2	2	3	3	3	3	2	3	3	3	2	2	2	3	2	4	4	2	2	2	3
831	1	20	1	3	3	2	3	3	2	3	4	2	3	3	3	2	2	3	3	3	4	2	2	3	2	4	2	4	2	3	2	3	2	3	3	2	3	1	3
2	1	19	1	3	2	3	4	4	3	4	3	2	4	3	1	3	4	3	3	4	2	2	3	3	3	3	3	4	2	2	3	3	2	4	4	3	2	3	3
17	1	19	1	3	2	2	4	4	3	2	3	2	3	3	3	3	4	4	3	3	3	2	2	3	4	4	4	4	4	4	3	3	1	2	2	3	3	2	4
531	1	29	1	4	1	1	4	4	4	4	4	4	4	4	4	4	4	3	4	3	3	3	3	4	4	4	4	4	4	4	3	3	1	4	2	4	4	2	4
717	1	28	1	6	3	2	3	3	2	3	4	4	3	3	3	3	3	3	3	3	3	3	2	3	2	3	4	3	3	2	2	2	2	3	3	2	3	2	3
210	1	27	1	5	3	3	3	3	3	3	2	2	4	2	2	3	3	3	3	3	3	3	3	3	2	3	3	3	2	3	2	3	2	3	2	2	2	2	3
660	1	25	1	4	3	2	3	4	3	3	3	4	4	3	3	3	4	4	2	1	4	2	2	2	2	2	3	3	2	2	2	3	1	3	3	2	3	1	4
684	1	25	1	5	1	2	4	4	4	4	3	3	2	2	3	2	3	3	4	3	3	4	4	4	4	4	4	4	4	3	3	4	2	3	1	4	3	2	3
110	1	24	1	5	2	4	3	3	3	3	3	2	3	3	3	2	2	3	3	3	3	3	3	3	3	3	2	3	3	3	2	3	3	3	2	3	1	2	2
132	1	23	1	4	1	2	4	3	3	3	3	2	2	3	2	3	3	3	3	3	3	3	3	3	3	4	4	3	3	3	3	3	2	3	3	4	3	2	3
592	1	21	1	4	2	1	3	3	2	3	3	3	4	3	3	3	3	3	4	4	3	3	4	4	3	3	4	4	4	3	3	3	1	3	4	3	4	2	4
680	1	20	1	3	2	3	4	4	3	3	4	3	3	3	1	3	4	3	4	3	2	3	3	3	3	3	3	4	4	4	3	4	2	4	4	3	2	3	3
25	1	19	1	3	1	2	4	4	3	4	4	1	3	4	4	3	3	3	4	3	1	4	4	3	4	4	4	4	3	4	3	3	1	4	4	4	3	4	4
520	1	19	1	3	1	1	3	4	4	4	3	3	2	3	2	1	2	3	3	3	1	3	3	3	3	3	4	3	2	2	2	4	1	3	3	4	4	4	4
192	1	31	1	5	3	2	4	3	2	3	2	1	3	3	2	3	3	3	3	2	3	3	3	2	4	3	4	3	3	3	2	3	1	3	3	2	3	2	4
62	1	27	1	5	1	1	4	4	4	4	4	4	3	4	4	3	4	4	3	2	2	4	4	4	4	4	2	4	3	2	3	4	1	4	3	4	4	3	4
516	1	26	1	4	4	2	4	3	3	3	3	3	3	3	3	3	3	3	3	3	1	3	3	4	3	4	4	4	3	3	4	3	2	3	3	1	3	4	3
250	1	24	1	6	1	2	4	3	3	3	4	2	3	3	3	4	4	4	3	3	2	3	3	3	3	3	3	3	3	3	2	3	2	3	3	4	3	3	3
8	1	19	1	3	2	2	4	4	3	4	4	3	4	4	3	4	3	3	3	3	4	2	2	3	3	3	4	4	3	2	2	3	2	4	3	3	3	1	3
395	1	34	1	4	2	2	4	4	4	4	4	3	3	3	3	2	4	4	4	4	4	4	4	4	4	4	4	4	3	4	4	4	1	4	2	3	3	1	4
118	1	23	1	4	1	1	3	4	3	4	4	2	2	3	3	1	3	3	3	3	1	4	3	4	4	4	4	4	3	4	3	4	1	4	3	4	4	4	4
21	1	18	1	3	1	1	4	4	3	4	3	3	4	3	3	4	4	4	4	3	1	3	4	4	3	4	4	4	4	4	3	2	1	4	4	4	4	4	4
28	1	18	1	3	2	2	4	4	3	3	3	2	3	4	3	3	3	3	3	3	3	3	3	3	3	3	3	3	3	3	3	3	1	3	3	3	3	2	4
570	1	18	1	3	2	2	4	4	2	3	4	3	3	4	3	2	2	2	3	4	1	3	3	4	4	4	4	4	4	4	4	4	1	2	2	3	3	4	4
758	1	58	1	6	1	2	4	3	3	4	3	2	2	4	2	3	3	4	3	4	3	4	3	4	4	4	4	3	4	4	3	4	3	3	3	4	3	2	2
727	1	52	1	5	3	3	3	4	3	3	3	2	2	2	2	2	2	3	2	2	3	3	3	3	2	2	3	3	2	2	2	3	2	3	2	2	2	2	3
256	1	44	1	5	2	2	4	3	2	2	3	1	4	1	2	1	3	2	4	3	2	3	3	4	4	3	4	3	4	3	3	3	2	3	3	3	3	3	3
244	1	43	1	4	1	4	4	4	4	4	2	1	2	3	3	3	3	3	3	3	2	4	3	3	3	4	4	4	3	3	3	3	3	4	4	4	1	3	2
387	1	42	1	6	4	2	4	4	4	3	3	3	3	2	3	3	3	3	3	3	4	3	3	3	2	3	2	2	2	3	3	4	2	4	4	1	3	1	3
714	1	38	1	3	3	2	3	3	3	3	3	3	3	3	3	4	4	3	3	3	3	2	3	3	3	3	4	3	3	3	3	3	2	3	3	2	3	2	3
294	1	37	1	4	2	2	3	3	3	3	4	4	4	3	3	3	3	3	3	3	2	3	3	3	3	3	3	3	3	2	2	3	2	3	3	3	3	3	3
77	1	34	1	4	1	2	4	4	3	3	4	3	2	3	3	4	3	4	3	3	2	4	3	3	3	3	4	4	4	4	2	2	2	3	3	4	3	3	3
800	1	34	1	4	2	3	3	3	2	3	3	2	3	2	1	2	3	3	4	3	2	3	4	4	4	4	3	4	4	3	4	3	3	3	3	3	2	3	2
195	1	33	1	4	1	2	4	4	4	3	3	1	3	2	1	1	3	2	4	3	3	4	4	4	4	4	3	4	3	3	3	4	2	3	3	4	3	2	3
389	1	33	1	6	3	3	3	3	2	2	3	3	3	2	2	2	2	3	3	3	3	2	3	3	3	3	4	3	3	3	3	2	2	3	2	2	2	2	3
262	1	32	1	3	3	2	3	3	2	3	2	3	3	2	3	4	4	3	4	2	3	3	2	2	2	3	3	3	3	3	2	3	1	3	3	2	3	2	4
274	1	31	1	5	3	1	3	4	3	3	3	2	3	3	3	3	3	3	3	2	3	2	3	3	2	3	2	3	2	3	2	3	2	2	3	2	4	2	3
594	1	29	1	4	2	2	2	3	3	3	3	3	3	3	3	4	4	4	4	3	2	3	2	2	2	3	2	3	3	3	2	3	2	2	3	3	3	3	3
410	1	28	1	5	3	2	3	3	3	3	3	3	3	3	2	3	4	4	4	3	3	2	2	3	3	3	3	3	3	3	3	3	3	3	3	2	3	2	2
654	1	27	1	4	3	1	3	3	3	3	3	3	3	2	4	3	3	3	2	2	4	2	3	3	2	2	2	2	2	2	2	3	1	3	2	2	4	1	4
199	1	21	1	3	2	3	3	3	3	3	3	2	4	3	2	1	4	2	2	2	2	3	3	3	2	4	3	3	3	3	2	3	3	3	3	3	2	3	2
476	1	21	1	3	2	4	3	4	3	3	4	3	4	4	1	3	4	4	4	4	1	4	4	4	3	4	3	4	4	3	4	4	3	4	4	3	1	4	2
700	1	21	1	4	3	4	4	4	3	3	2	2	4	2	3	4	4	3	4	3	3	2	2	3	3	4	2	3	3	3	3	3	1	3	3	2	1	2	4
280	1	20	1	3	3	1	3	3	3	3	4	2	3	3	4	4	3	3	3	2	4	2	2	3	2	3	3	4	3	2	2	2	1	2	2	2	4	1	4
522	1	20	1	4	3	1	3	4	3	4	4	4	4	4	4	4	4	4	4	4	1	3	4	4	4	4	4	4	4	4	4	3	1	4	4	2	4	4	4
223	1	19	1	4	3	2	3	4	4	3	2	1	3	1	4	3	3	3	3	4	4	3	3	3	3	3	3	4	1	3	3	3	2	2	2	2	3	1	3
525	1	19	1	4	2	2	3	3	3	2	3	3	3	3	2	3	3	3	3	2	3	2	2	4	3	3	3	3	2	3	2	3	2	2	2	3	3	2	3
840	1	19	1	4	3	1	3	3	3	3	3	3	4	4	3	4	3	3	4	2	3	1	3	3	2	4	3	3	2	3	3	3	1	3	3	2	4	2	4
845	1	19	1	3	2	2	3	4	1	1	4	1	4	2	1	2	3	2	1	1	1	1	1	3	1	2	3	1	1	1	1	3	1	1	3	3	3	4	4
216	1	18	1	4	3	4	2	3	1	2	2	3	4	4	3	3	4	3	4	3	4	2	3	4	3	4	3	4	3	3	3	2	3	3	3	2	1	1	2
326	1	18	1	4	3	2	4	3	3	4	4	3	3	4	2	3	3	3	3	3	1	2	3	3	4	3	4	3	3	3	3	2	3	3	4	2	3	4	2
444	1	18	1	6	1	2	3	3	3	4	4	1	3	3	3	3	3	3	3	3	2	3	3	3	3	3	3	3	2	2	2	3	2	3	3	4	3	3	3
526	1	18	1	5	2	2	3	3	3	3	3	2	3	3	3	3	3	3	3	3	4	3	3	3	3	3	3	3	3	3	3	3	1	3	3	3	3	1	4
597	1	18	1	4	1	1	2	4	2	2	3	3	3	3	4	3	3	4	4	3	2	1	1	2	3	4	4	4	3	3	2	3	1	2	4	4	4	3	4
598	1	18	1	4	3	2	3	3	3	3	2	2	2	2	2	2	2	3	3	4	2	3	3	3	3	3	3	3	3	3	3	3	2	3	3	2	3	3	3
704	1	18	1	3	2	1	3	3	4	3	3	1	3	3	3	2	3	1	3	2	4	4	3	4	3	4	4	4	3	2	3	3	1	4	3	3	4	1	4
795	1	18	1	3	2	2	4	4	3	3	3	3	3	3	3	3	3	3	3	3	3	3	3	3	4	3	4	3	3	3	3	3	3	3	3	3	3	2	2
797	2	18	1	3	2	4	4	4	3	3	2	3	4	3	3	3	3	2	2	2	3	3	3	2	3	2	3	3	2	3	3	3	3	3	3	3	1	2	2
687	2	39	1	4	1	4	3	3	2	2	2	3	3	3	1	2	3	3	3	2	3	3	2	3	2	3	3	3	3	2	3	3	4	3	2	4	1	2	1
499	2	22	1	4	2	1	2	2	2	2	2	2	2	3	2	2	3	3	4	3	2	3	4	3	2	2	3	4	1	2	3	4	3	1	3	3	4	3	2
817	2	19	1	3	3	2	3	3	1	3	1	1	3	2	3	3	2	2	4	2	2	2	2	2	3	4	3	3	3	2	2	3	1	2	2	2	3	3	4
348	2	18	1	3	3	4	3	2	2	3	3	1	2	2	1	1	3	3	3	3	3	3	3	4	3	3	3	3	3	3	3	3	4	2	2	2	1	2	1
139	2	25	1	5	4	1	4	3	1	1	1	2	3	1	3	3	4	1	2	3	4	2	3	3	3	2	1	2	2	1	2	3	1	3	3	1	4	1	4
808	2	20	1	4	1	4	4	4	1	1	1	1	1	3	1	1	1	1	1	1	4	3	1	1	1	4	4	4	4	4	4	3	2	1	1	4	1	1	3
733	2	19	1	3	3	2	4	4	3	3	3	2	4	3	2	1	3	3	3	4	4	2	3	3	3	4	3	4	3	3	3	4	2	4	4	2	3	1	3
427	2	58	1	6	1	4	4	4	4	4	3	2	2	3	1	2	2	2	4	2	2	4	3	3	3	2	2	2	2	2	1	3	4	2	2	4	1	3	1
374	2	39	1	5	1	3	4	4	4	4	4	1	4	4	2	1	3	2	4	4	3	4	2	4	2	4	2	4	2	3	3	4	4	4	3	4	2	2	1
324	2	33	1	4	3	4	4	3	4	4	4	1	4	3	1	2	3	3	4	1	2	3	1	4	4	1	3	4	2	1	1	3	4	3	4	2	1	3	1
755	2	24	1	4	1	2	4	3	3	3	2	2	2	2	3	1	2	2	3	3	2	3	3	3	2	3	2	3	3	3	3	4	2	2	2	4	3	3	3
22	2	19	1	3	2	3	3	3	2	2	3	3	1	2	1	2	2	2	4	4	3	2	4	4	4	4	4	3	4	4	4	3	3	3	4	3	2	2	2
412	2	27	1	5	2	3	4	4	3	3	3	3	3	3	3	3	3	3	4	3	4	3	3	3	3	4	3	2	2	3	3	3	2	3	2	3	2	1	3
422	2	25	1	4	4	2	3	1	2	2	3	1	4	3	4	4	3	3	3	2	4	1	1	3	3	2	4	3	2	2	3	2	1	3	4	1	3	1	4
802	2	22	1	4	2	3	2	2	1	1	1	4	2	1	3	1	2	3	3	2	1	2	3	3	2	3	1	3	1	3	3	3	2	2	3	3	2	4	3
333	2	21	1	5	3	3	3	2	1	3	2	1	2	1	1	1	3	3	3	3	2	2	2	4	4	4	3	3	3	4	3	3	3	2	2	2	2	3	2
480	2	20	1	3	4	2	2	4	3	3	2	1	3	3	4	3	3	3	2	1	4	2	2	2	2	3	3	2	2	2	3	3	2	3	2	1	3	1	3
46	2	19	1	3	1	2	4	4	3	3	3	2	4	3	3	3	3	3	4	3	2	3	3	3	3	4	3	3	3	3	3	3	2	3	3	4	3	3	3
608	2	25	1	4	3	3	3	4	3	2	3	2	3	3	3	3	3	3	3	3	2	2	2	3	2	3	2	3	3	3	2	3	1	3	3	2	2	3	4
636	2	25	1	4	3	2	4	4	2	4	3	2	4	3	3	4	4	2	3	3	2	2	3	4	2	3	2	3	4	3	3	2	1	4	3	2	3	3	4
655	2	20	1	4	1	1	3	4	3	3	4	3	4	3	4	4	3	3	4	3	3	3	3	4	3	4	3	4	4	3	3	3	1	2	2	4	4	2	4
391	2	59	1	6	3	3	1	3	3	1	3	3	4	3	1	1	3	3	1	1	2	2	1	2	4	3	2	2	2	1	2	1	3	2	1	2	2	3	2
322	2	58	1	6	3	2	2	2	2	2	4	3	3	3	3	3	3	3	3	2	3	2	2	3	2	2	2	2	2	2	2	2	2	2	2	2	3	2	3
334	2	35	1	6	2	3	3	3	3	2	3	2	4	3	1	2	3	2	3	3	3	3	3	3	4	4	4	3	3	3	3	3	4	2	3	3	2	2	1
202	2	33	1	2	2	1	3	3	3	3	4	2	3	3	1	3	2	4	4	3	2	2	3	3	4	3	4	3	2	4	4	3	2	3	2	3	4	3	3
58	2	25	1	5	3	3	3	3	2	2	2	3	3	3	1	3	3	3	2	2	3	2	2	2	2	3	3	3	2	2	2	2	3	3	3	2	2	2	2
789	2	24	1	4	3	3	4	4	3	3	4	2	4	4	3	2	3	3	4	3	2	3	4	4	3	4	4	2	3	4	3	2	3	3	2	2	2	3	2
405	2	18	1	5	1	3	4	3	3	2	2	2	3	2	1	2	3	2	4	3	2	3	2	4	3	4	3	4	4	2	2	3	4	3	3	4	2	3	1
778	2	18	1	3	2	3	4	4	4	3	2	1	4	4	2	3	4	1	4	4	2	4	4	4	2	3	2	3	2	4	2	3	2	3	2	3	2	3	3
474	2	26	1	5	4	2	3	3	1	3	3	4	1	3	4	3	2	3	4	4	4	3	4	4	4	4	1	3	4	4	3	4	1	4	4	1	3	1	4
128	2	23	1	4	3	2	3	3	3	3	4	3	4	4	3	3	3	3	4	4	2	3	3	4	4	4	4	3	4	4	4	3	2	3	3	2	3	3	3
179	2	33	1	5	3	2	2	2	2	2	3	2	3	3	2	2	2	3	3	1	1	2	3	2	1	2	2	1	2	2	3	3	2	2	3	2	3	4	3
16	2	20	1	4	2	2	4	4	3	4	2	4	4	3	3	2	2	4	3	4	1	3	2	4	3	4	3	4	3	4	2	3	2	4	3	3	3	4	3
164	2	20	1	3	1	3	3	4	3	3	2	1	2	2	2	2	2	3	4	3	2	3	3	4	4	4	4	3	3	4	3	3	3	2	2	4	2	3	2
138	2	35	1	5	3	3	2	3	2	3	3	2	3	3	3	3	3	3	3	2	3	2	2	3	2	2	3	2	3	2	3	2	2	2	2	2	2	2	3
478	2	23	1	4	4	3	2	3	3	2	2	3	4	3	2	2	3	2	2	2	4	2	2	2	2	2	3	2	2	3	3	3	3	3	1	1	2	1	2
370	2	22	1	4	2	3	4	4	4	3	4	2	3	4	2	2	3	3	4	4	2	3	4	3	3	3	3	3	3	3	3	4	3	4	4	3	2	3	2
399	2	23	1	5	2	2	4	3	2	3	3	2	1	3	4	2	3	2	1	2	3	2	2	2	2	3	3	4	3	1	1	3	2	4	2	3	3	2	3
447	2	47	1	6	2	3	4	3	3	3	2	2	4	3	2	2	3	3	4	3	4	3	3	4	3	3	3	2	2	2	2	3	2	4	4	3	2	1	3
368	2	25	1	5	2	2	3	3	2	3	3	2	3	3	1	3	3	2	4	4	2	2	2	3	3	4	3	3	3	3	2	4	3	2	2	3	3	3	2
765	2	50	1	6	3	3	2	2	2	2	2	3	3	3	2	3	2	2	2	1	4	2	2	2	2	3	1	4	3	2	2	2	3	2	2	2	2	1	2
785	2	31	1	4	1	2	4	4	3	3	3	4	4	3	3	3	4	4	4	4	2	4	3	4	4	4	4	4	4	4	3	4	2	3	3	4	3	3	3
453	2	19	1	4	2	2	4	4	3	4	3	3	3	2	3	2	3	3	4	4	4	4	4	4	4	4	4	4	4	4	4	4	2	3	3	3	3	1	3
591	2	19	1	3	3	2	2	2	2	2	3	2	4	3	2	2	1	1	4	3	2	2	4	4	2	4	2	1	2	2	2	1	2	3	3	2	3	3	3
825	2	40	1	6	2	2	3	3	3	3	3	4	2	3	3	2	2	3	4	1	2	2	3	3	1	2	2	3	2	2	2	3	1	2	2	3	3	3	4
363	2	19	1	3	3	3	3	2	3	2	3	2	4	3	3	4	3	3	3	4	3	4	3	4	3	3	2	3	3	3	3	4	3	3	4	2	2	2	2
574	2	18	1	4	2	1	3	3	1	1	2	1	4	3	4	1	2	1	3	3	4	2	3	3	1	4	2	3	3	3	3	3	1	2	2	3	4	1	4
289	2	54	1	4	1	4	2	4	2	4	3	1	3	3	1	3	4	1	4	3	2	4	3	3	2	4	3	4	3	4	3	3	4	2	2	4	1	3	1
169	2	43	1	3	3	2	3	3	3	3	3	4	4	3	3	3	3	3	3	3	3	3	3	3	3	3	3	3	3	3	3	3	3	3	3	2	3	2	2
471	2	40	1	6	4	3	4	4	3	4	3	2	3	3	1	3	3	2	3	3	3	3	3	3	3	3	3	3	3	3	3	3	3	3	4	1	2	2	2
400	2	31	1	6	2	3	4	3	1	3	3	3	4	3	2	3	4	3	3	2	3	3	3	3	2	3	3	3	3	3	3	2	3	3	3	3	2	2	2
189	2	30	1	5	2	3	3	3	3	3	2	2	2	2	1	1	2	3	3	2	2	3	3	3	2	3	4	3	2	2	3	4	3	4	3	3	2	3	2
220	2	24	1	4	1	2	3	3	3	2	2	2	2	1	3	1	2	3	3	3	2	3	3	4	4	3	4	4	3	3	3	3	2	3	3	4	3	3	3
460	2	22	1	4	4	1	4	2	4	3	3	2	3	3	4	2	3	2	3	3	2	4	3	3	3	3	3	3	3	3	2	3	1	3	2	1	4	3	4
604	2	19	1	3	3	2	3	4	3	3	4	4	4	4	3	3	4	4	3	4	3	3	2	3	3	1	4	4	3	3	2	3	2	2	2	2	3	2	3
331	2	18	1	3	3	2	2	4	3	2	2	3	4	2	2	1	2	3	2	2	2	3	2	1	1	2	1	2	1	1	2	3	1	3	2	2	3	3	4
260	2	33	1	4	3	2	4	4	4	3	3	1	3	3	3	3	3	3	2	2	2	2	2	3	1	3	1	2	3	3	2	3	2	3	2	2	3	3	3
1	2	22	1	3	2	3	4	2	4	2	3	1	1	3	1	3	2	3	4	4	2	3	3	4	4	4	4	4	3	4	3	2	2	2	3	3	2	3	3
614	2	20	1	4	2	4	3	3	3	3	2	1	2	3	2	2	2	2	4	3	3	2	4	4	3	4	3	4	3	3	4	3	3	3	3	3	1	2	2
790	2	18	1	5	3	2	4	4	1	1	3	1	4	2	1	3	3	2	4	3	1	4	4	3	3	4	4	4	3	3	4	3	2	4	4	2	3	4	3
726	2	40	1	6	3	2	4	4	4	4	3	2	3	3	3	3	3	2	3	2	3	2	2	2	2	2	1	2	2	2	3	2	1	3	3	2	3	2	4
811	2	22	1	4	3	2	4	4	4	4	3	4	4	3	2	4	3	4	3	3	3	4	4	4	3	3	4	4	4	3	3	3	4	3	3	2	3	2	1
721	2	46	1	6	2	2	3	3	2	3	2	3	3	3	1	3	3	2	4	4	3	3	3	3	3	3	3	3	3	3	3	3	2	3	3	3	3	2	3
497	2	24	1	5	2	1	3	3	3	2	2	1	2	3	2	2	3	2	3	3	3	2	3	3	2	3	2	4	3	3	4	4	2	2	3	3	4	2	3
606	2	18	1	3	3	3	2	2	1	2	2	1	3	3	2	3	3	4	1	2	4	3	2	2	2	2	1	2	2	3	2	3	4	3	2	2	2	1	1
498	2	19	1	3	2	2	4	4	4	3	2	3	3	3	3	2	3	4	4	4	3	3	3	4	3	4	3	4	3	4	3	4	2	2	3	3	3	2	3
560	2	50	1	4	1	1	4	4	4	4	3	2	2	3	3	3	3	3	4	4	2	3	3	3	3	4	3	3	3	3	2	4	2	4	3	4	4	3	3
261	2	39	1	4	3	4	4	3	3	2	3	2	3	2	2	3	2	4	2	2	3	2	2	3	2	2	3	2	2	3	3	3	3	3	3	2	1	2	2
187	2	30	1	3	3	3	2	4	3	3	3	3	1	3	1	3	3	3	3	4	3	3	3	3	4	3	3	3	3	3	3	2	2	3	3	2	2	2	3
837	2	25	1	4	1	1	4	4	4	3	2	2	3	2	2	1	3	3	2	3	3	4	3	3	3	2	3	2	3	3	2	4	1	3	3	4	4	2	4
612	2	22	1	3	2	3	4	4	2	3	2	1	3	2	1	1	1	2	3	2	4	3	3	3	1	2	4	4	3	3	1	4	2	2	2	3	2	1	3
537	2	37	1	6	2	3	3	3	3	4	3	4	4	3	2	3	3	3	4	2	2	3	2	2	2	3	3	3	2	2	2	3	3	4	4	3	2	3	2
833	2	53	1	4	3	3	3	4	3	2	2	2	4	3	2	2	4	3	3	2	3	3	1	3	2	3	3	2	1	2	2	4	3	3	2	2	2	2	2
57	2	26	1	5	1	2	4	4	2	3	3	3	4	3	2	3	4	3	4	3	3	3	3	4	3	3	2	3	3	2	3	3	3	4	4	4	3	2	2
804	2	26	1	5	1	2	4	4	4	4	4	3	3	4	3	3	3	4	4	4	3	4	4	4	4	4	4	4	4	4	4	4	2	4	4	4	3	2	3
532	2	50	1	6	1	4	4	4	2	2	4	2	3	4	1	2	3	4	4	2	3	4	3	3	2	4	3	4	3	4	4	4	4	3	4	4	1	2	1
452	2	47	1	5	1	2	4	4	3	4	4	3	3	3	4	4	3	3	4	3	2	3	3	3	3	4	4	3	3	2	2	3	2	4	3	4	3	3	3
272	2	35	1	4	2	3	3	3	3	3	3	2	3	3	2	3	3	3	4	3	1	3	3	4	3	3	3	3	4	3	3	4	2	3	3	3	2	4	3
361	2	29	1	5	3	3	3	2	3	3	3	4	4	3	1	2	3	3	4	2	3	2	2	3	2	4	3	4	2	2	1	4	2	3	2	2	2	2	3
63	2	26	1	4	2	2	4	4	3	3	3	3	3	4	2	2	3	3	2	3	3	2	2	2	3	2	3	2	3	2	3	4	3	3	3	3	3	2	2
820	2	23	1	6	2	4	4	3	2	4	2	1	3	3	2	3	2	3	2	2	3	3	2	2	3	4	4	4	3	2	3	3	4	3	3	3	1	2	1
472	2	20	1	3	1	3	4	4	4	4	4	3	3	3	1	3	4	4	4	4	2	3	1	3	2	4	3	4	3	3	3	4	4	4	3	4	2	3	1
563	2	59	1	5	3	4	4	3	3	4	2	2	3	3	2	4	3	3	3	3	4	2	4	3	4	4	3	2	2	3	4	4	4	4	4	2	1	1	1
713	2	49	1	6	2	3	4	4	2	3	3	2	3	2	3	3	3	2	3	3	3	3	3	3	2	4	3	3	3	2	3	3	2	2	3	3	2	2	3
385	2	41	1	6	1	2	3	3	3	2	2	2	3	3	3	3	3	2	4	2	2	2	3	3	2	3	2	3	2	2	3	3	2	3	2	4	3	3	3
267	2	32	1	4	3	3	3	3	4	3	3	2	3	3	2	3	3	4	3	4	3	3	4	3	3	3	3	3	4	3	3	4	3	3	3	2	2	2	2
440	2	32	1	5	1	2	4	3	2	4	2	3	3	2	2	3	2	2	3	4	3	4	3	4	2	3	2	3	2	3	3	3	3	4	3	4	3	2	2
173	2	29	1	4	3	3	3	4	3	3	3	3	4	4	4	3	3	2	3	3	3	4	4	3	3	4	3	4	3	3	3	4	4	2	3	2	2	2	1
757	2	52	1	6	3	2	3	3	3	4	4	3	3	3	4	4	4	3	3	3	3	2	2	2	3	3	3	3	3	4	3	3	1	2	2	2	3	2	4
258	2	34	1	4	3	4	3	4	3	3	3	2	3	3	1	3	2	3	4	4	2	2	4	4	4	4	3	4	4	4	4	3	4	3	2	2	1	3	1
812	2	28	1	4	2	2	3	4	4	4	3	4	3	3	3	3	3	4	3	3	2	3	3	4	3	3	2	3	3	3	3	3	1	3	3	3	3	3	4
288	2	26	1	4	3	1	4	4	2	4	3	1	2	4	1	4	3	3	4	3	1	3	4	4	3	4	3	4	4	4	2	3	3	3	2	2	4	4	2
479	2	33	1	6	2	3	4	3	3	4	3	4	3	4	4	4	3	4	4	3	4	2	4	4	1	4	2	3	3	3	3	2	1	3	3	3	2	1	4
445	2	32	1	6	1	4	4	4	4	4	4	1	3	4	1	1	3	4	4	4	2	4	3	4	4	3	4	4	4	4	3	4	1	2	2	4	1	3	4
659	2	21	1	4	3	4	4	3	2	3	2	4	3	3	1	3	3	3	2	2	2	2	3	2	1	3	3	3	2	3	2	3	4	3	3	2	1	3	1
746	2	54	1	6	2	3	4	4	3	3	2	1	3	3	2	2	2	2	3	3	2	3	3	4	3	3	3	3	3	3	4	3	2	3	3	3	2	3	3
828	2	20	1	4	2	3	4	4	3	4	4	4	4	3	3	3	4	4	4	3	4	3	3	3	2	3	4	3	4	3	3	3	2	3	3	3	2	1	3
35	2	18	1	3	3	2	4	3	2	4	2	3	3	2	2	3	2	2	1	4	4	2	3	3	1	4	1	2	3	3	3	2	2	4	1	2	3	1	3
763	2	55	1	6	1	2	4	4	3	4	4	3	3	3	2	3	3	3	4	4	2	4	4	4	4	4	4	4	4	4	4	4	3	3	3	4	3	3	2
284	2	51	1	4	1	2	2	3	3	3	2	2	2	2	3	3	3	2	3	3	2	3	3	3	4	3	3	2	3	3	3	3	3	2	2	4	3	3	2
392	2	51	1	6	1	3	3	3	3	3	3	1	2	2	1	2	3	3	3	3	1	3	2	2	2	3	2	2	3	3	2	3	3	2	2	4	2	4	2
193	2	33	1	4	1	2	4	4	3	4	3	1	1	3	3	3	2	3	4	3	1	4	2	2	2	3	4	4	4	3	2	4	2	4	4	4	3	4	3
306	2	23	1	4	1	2	4	4	4	4	3	3	4	4	3	3	4	3	4	4	2	4	4	4	4	4	4	3	3	3	3	3	2	3	3	4	3	3	3
573	2	23	1	4	3	1	4	4	3	3	4	4	4	4	4	3	3	3	3	2	2	3	3	3	2	3	3	4	2	3	2	3	1	4	4	2	4	3	4
439	2	57	1	6	3	3	4	4	3	4	3	3	4	3	3	3	4	4	3	3	3	3	2	2	2	2	2	3	2	2	2	3	2	4	4	2	2	2	3
428	2	29	1	5	1	2	4	4	4	4	4	2	1	2	3	3	2	2	3	3	2	4	4	4	4	4	4	4	4	3	4	4	2	4	3	4	3	3	3
259	2	28	1	5	2	2	3	3	3	3	4	3	3	4	2	3	3	3	4	3	4	3	3	2	3	3	4	3	4	3	3	3	2	3	3	3	3	1	3
303	2	25	1	5	1	2	4	4	2	4	1	2	2	3	2	2	2	3	4	2	3	4	3	3	4	3	3	3	3	2	3	4	2	4	2	4	3	2	3
627	2	19	1	3	1	1	3	3	2	2	1	1	2	1	3	1	1	3	4	3	2	2	3	3	2	3	1	3	3	4	4	4	2	2	3	4	4	3	3
135	2	47	1	6	1	2	4	4	4	4	3	3	3	3	3	3	3	3	3	3	3	4	4	3	3	3	4	3	3	3	4	4	2	3	4	4	3	2	3
56	2	29	1	5	3	2	2	2	3	2	4	2	2	2	2	3	2	3	2	2	2	2	3	2	3	3	3	2	2	3	3	2	3	2	3	2	3	3	2
165	2	27	1	5	1	1	3	4	3	3	4	2	4	4	4	3	3	3	4	3	2	3	3	4	4	4	4	3	3	4	3	3	1	3	3	4	4	3	4
830	2	20	1	3	2	3	4	4	3	3	3	3	4	3	2	3	3	4	2	2	3	2	2	3	3	2	3	3	3	2	3	4	2	3	3	3	2	2	3
809	2	18	1	4	2	3	4	2	2	3	4	2	3	4	1	2	3	4	3	3	2	2	2	3	3	3	3	3	2	3	2	3	3	4	3	3	2	3	2
354	2	51	1	6	1	1	4	4	3	4	3	2	2	3	3	3	3	3	4	3	2	4	3	4	3	3	3	4	4	3	3	4	1	3	3	4	4	3	4
99	2	24	1	4	1	2	3	4	3	2	3	2	3	3	3	1	2	2	3	3	1	4	2	3	3	3	3	3	3	3	3	3	2	2	3	4	3	4	3
600	2	21	1	4	1	2	4	3	4	3	3	3	3	2	2	3	3	2	3	4	2	4	3	2	3	2	3	2	3	4	3	3	1	4	3	4	3	3	4
542	2	20	1	4	1	2	4	4	3	4	1	1	2	3	3	3	4	2	4	4	1	4	4	4	4	4	4	4	4	4	4	4	1	3	3	4	3	4	4
767	2	59	1	5	3	2	3	3	3	3	4	3	4	4	3	4	3	4	4	4	3	3	3	3	3	4	3	4	3	4	3	4	1	3	3	2	3	2	4
373	2	49	1	5	1	3	4	3	3	3	2	1	2	1	1	2	3	3	4	4	2	4	4	4	4	4	4	4	4	4	3	4	4	4	4	4	2	3	1
178	2	43	1	4	1	2	4	4	3	4	4	2	3	3	2	3	3	3	3	3	2	3	3	3	3	3	4	3	3	3	3	3	1	3	3	4	3	3	4
611	2	31	1	4	3	2	4	3	2	4	4	4	3	4	3	3	3	4	3	3	3	3	2	4	4	4	4	4	3	3	3	3	3	3	3	2	3	2	2
786	2	22	1	5	3	2	4	4	4	4	3	3	3	3	3	2	2	4	3	3	2	2	2	3	2	3	3	4	4	3	2	3	1	4	4	2	3	3	4
327	2	18	1	5	1	1	4	4	3	3	3	2	3	3	3	2	4	3	4	4	1	4	4	4	4	4	4	4	4	4	4	4	1	3	3	4	4	4	4
421	2	47	1	6	1	4	3	4	3	3	2	3	3	3	1	3	3	3	4	3	2	3	3	4	3	3	3	4	3	3	4	3	4	4	4	4	1	3	1
174	2	45	1	4	2	2	1	3	3	3	3	2	3	3	2	2	2	3	4	4	3	3	3	4	4	3	4	4	4	4	3	3	2	3	3	3	3	2	3
416	2	48	1	6	1	3	3	4	1	3	2	1	2	1	2	1	2	3	4	4	1	4	3	4	3	4	3	4	3	2	3	4	3	3	3	4	2	4	2
557	2	22	1	3	2	2	4	3	2	2	4	3	3	4	3	3	3	3	2	1	2	3	2	2	1	2	3	3	2	1	2	4	1	3	4	3	3	3	4
843	2	36	1	4	2	2	3	4	3	4	4	2	4	3	2	2	3	2	3	2	2	2	3	2	2	2	2	2	2	2	2	3	3	3	3	3	3	3	2
143	2	18	1	4	2	3	4	4	3	3	2	1	2	3	1	3	2	3	4	3	3	2	1	3	1	4	3	4	3	3	3	4	3	4	4	3	2	2	2
228	2	27	1	4	3	3	4	4	1	1	4	4	4	4	3	3	4	3	4	3	2	3	3	4	3	3	3	3	4	3	3	4	3	4	4	2	2	3	2
420	2	50	1	6	3	2	3	4	3	4	4	1	2	4	2	1	3	4	3	2	4	2	1	2	1	2	2	2	3	3	2	4	4	2	3	2	3	1	1
734	2	51	1	6	2	4	2	3	2	3	2	2	4	2	1	3	3	2	3	2	1	2	2	2	3	3	3	2	2	1	2	3	4	2	3	3	1	4	1
715	2	46	1	6	1	4	4	4	4	4	3	1	3	3	1	3	2	3	3	2	3	4	3	3	3	3	3	3	3	2	3	4	4	4	3	4	1	2	1
443	2	38	1	6	1	2	4	4	4	4	3	3	3	3	3	3	4	3	4	4	2	3	4	4	3	4	3	3	3	4	4	4	1	4	4	4	3	3	4
352	2	36	1	4	2	2	4	3	2	3	2	1	2	2	1	3	2	2	3	1	3	3	2	3	1	3	2	3	3	2	2	3	4	3	3	3	3	2	1
628	2	32	1	5	2	3	3	4	3	3	2	2	3	2	3	2	2	4	3	3	2	3	2	3	3	3	3	3	3	3	3	3	3	3	3	3	2	3	2
725	2	29	1	5	2	1	4	3	3	3	3	2	3	2	3	2	2	2	3	3	2	2	2	3	2	3	3	3	3	2	2	3	3	3	3	3	4	3	2
473	2	25	1	5	1	4	4	1	1	1	1	1	4	1	1	1	1	1	3	3	1	4	4	4	3	4	3	3	4	4	4	4	4	1	1	4	1	4	1
690	2	25	1	4	2	2	4	3	3	3	2	1	2	2	2	1	2	2	3	2	2	2	2	2	2	3	2	3	2	2	2	3	2	3	2	3	3	3	3
125	2	23	1	4	3	2	3	3	3	3	4	2	4	4	3	4	3	3	4	4	2	3	4	4	4	3	3	3	3	4	4	3	2	3	3	2	3	3	3
735	2	23	1	4	2	3	4	4	3	3	3	2	3	3	1	2	2	2	2	2	3	2	1	2	2	2	2	2	2	2	2	2	3	3	3	3	2	2	2
158	2	22	1	3	1	1	3	4	4	4	4	3	2	4	4	2	3	4	4	3	4	3	1	2	4	4	4	2	2	3	3	3	1	4	4	4	4	1	4
490	2	22	1	4	2	3	3	3	2	4	2	1	2	2	1	1	2	2	3	1	3	2	1	2	2	3	2	4	2	1	2	2	4	4	4	3	2	2	1
540	2	21	1	3	2	2	3	4	3	4	2	3	3	3	2	2	3	3	3	3	3	2	2	2	3	3	3	3	3	2	3	3	2	3	3	3	3	2	3
693	2	21	1	4	3	2	4	3	2	2	3	1	3	2	2	2	2	2	3	3	3	2	3	2	3	3	3	4	3	2	3	3	2	2	3	2	3	2	3
644	2	20	1	4	3	2	3	3	1	3	3	2	3	3	3	1	2	3	2	3	3	3	2	3	2	3	3	3	1	2	1	3	2	2	3	2	3	2	3
775	2	20	1	3	3	2	3	3	3	2	3	2	3	2	3	2	2	3	3	2	3	2	2	3	2	3	2	2	2	2	3	3	2	3	3	2	3	2	3

## Sheet: variables
Variable_names (translated to ENG)	Notes
ID
Sex	1=Female; 2=Male
Age
Nationality	1=Portuguese
Education	1=Basic Education (6th year); 2=Basic Education (9th year); 3=Secondary Education; 4=Licenciate's degree; 5=Master's degree; 6=Doctorate
QCAE_1	1=Strongly disagree ; 2=Slightly disagree; 3=Slightly agree; 4=Strongly agree
QCAE_2	1=Strongly disagree ; 2=Slightly disagree; 3=Slightly agree; 4=Strongly agree
QCAE_3	1=Strongly disagree ; 2=Slightly disagree; 3=Slightly agree; 4=Strongly agree
QCAE_4	1=Strongly disagree ; 2=Slightly disagree; 3=Slightly agree; 4=Strongly agree
QCAE_5	1=Strongly disagree ; 2=Slightly disagree; 3=Slightly agree; 4=Strongly agree
QCAE_6	1=Strongly disagree ; 2=Slightly disagree; 3=Slightly agree; 4=Strongly agree
QCAE_7	1=Strongly disagree ; 2=Slightly disagree; 3=Slightly agree; 4=Strongly agree
QCAE_8	1=Strongly disagree ; 2=Slightly disagree; 3=Slightly agree; 4=Strongly agree
QCAE_9	1=Strongly disagree ; 2=Slightly disagree; 3=Slightly agree; 4=Strongly agree
QCAE_10	1=Strongly disagree ; 2=Slightly disagree; 3=Slightly agree; 4=Strongly agree
QCAE_11	1=Strongly disagree ; 2=Slightly disagree; 3=Slightly agree; 4=Strongly agree
QCAE_12	1=Strongly disagree ; 2=Slightly disagree; 3=Slightly agree; 4=Strongly agree
QCAE_13	1=Strongly disagree ; 2=Slightly disagree; 3=Slightly agree; 4=Strongly agree
QCAE_14	1=Strongly disagree ; 2=Slightly disagree; 3=Slightly agree; 4=Strongly agree
QCAE_15	1=Strongly disagree ; 2=Slightly disagree; 3=Slightly agree; 4=Strongly agree
QCAE_16	1=Strongly disagree ; 2=Slightly disagree; 3=Slightly agree; 4=Strongly agree
QCAE_17	1=Strongly disagree ; 2=Slightly disagree; 3=Slightly agree; 4=Strongly agree
QCAE_18	1=Strongly disagree ; 2=Slightly disagree; 3=Slightly agree; 4=Strongly agree
QCAE_19	1=Strongly disagree ; 2=Slightly disagree; 3=Slightly agree; 4=Strongly agree
QCAE_20	1=Strongly disagree ; 2=Slightly disagree; 3=Slightly agree; 4=Strongly agree
QCAE_21	1=Strongly disagree ; 2=Slightly disagree; 3=Slightly agree; 4=Strongly agree
QCAE_22	1=Strongly disagree ; 2=Slightly disagree; 3=Slightly agree; 4=Strongly agree
QCAE_23	1=Strongly disagree ; 2=Slightly disagree; 3=Slightly agree; 4=Strongly agree
QCAE_24	1=Strongly disagree ; 2=Slightly disagree; 3=Slightly agree; 4=Strongly agree
QCAE_25	1=Strongly disagree ; 2=Slightly disagree; 3=Slightly agree; 4=Strongly agree
QCAE_26	1=Strongly disagree ; 2=Slightly disagree; 3=Slightly agree; 4=Strongly agree
QCAE_27	1=Strongly disagree ; 2=Slightly disagree; 3=Slightly agree; 4=Strongly agree
QCAE_28	1=Strongly disagree ; 2=Slightly disagree; 3=Slightly agree; 4=Strongly agree
QCAE_29	1=Strongly disagree ; 2=Slightly disagree; 3=Slightly agree; 4=Strongly agree
QCAE_30	1=Strongly disagree ; 2=Slightly disagree; 3=Slightly agree; 4=Strongly agree
QCAE_31	1=Strongly disagree ; 2=Slightly disagree; 3=Slightly agree; 4=Strongly agree
QCAE_1_R	1=Strongly disagree ; 2=Slightly disagree; 3=Slightly agree; 4=Strongly agree				reverse-coded items
QCAE_2_R	1=Strongly disagree ; 2=Slightly disagree; 3=Slightly agree; 4=Strongly agree				reverse-coded items
QCAE_17_R	1=Strongly disagree ; 2=Slightly disagree; 3=Slightly agree; 4=Strongly agree				reverse-coded items
QCAE_29_R	1=Strongly disagree ; 2=Slightly disagree; 3=Slightly agree; 4=Strongly agree				reverse-coded items
